# Supplementary material for: Improving Orthologous Signal and Model Fit in Datasets Addressing the Root of the Animal Phylogeny
Source: Mol Biol Evol. 2023 Jan 18;40(1):msac276. doi: 10.1093/molbev/msac276 (PMC9848061; doi:10.1093/molbev/msac276)
Supplement: msac276_Supplementary_Data [file msac276_supplementary_data.zip]

Archive with 2 entries (2 files):
- ATOL S1 & S2 (Datasets & Clan_Check).xlsx
- McCarthy_MBE_SuppInfo_NotrackChanges_Nov_2022.pdf
