# Supplementary material for: Improving Orthologous Signal and Model Fit in Datasets Addressing the Root of the Animal Phylogeny
Source: Mol Biol Evol. 2023 Jan 18;40(1):msac276. doi: 10.1093/molbev/msac276 (PMC9848061; doi:10.1093/molbev/msac276)
Supplement: msac276_Supplementary_Data [file msac276_supplementary_data.zip › ATOL S1 & S2 (Datasets & Clan_Check).xlsx]

## Sheet: S1.1 Taxon sampling
Phylum/Major group	Subgroup	Subsubgroup	Subsubsubgroup	Species	Chang2015	Whelan2015D10 and D20	Simion2017	Whelan2017MCRS
Bilateria	Deuterostomia	Chordata	Craniata	Homo sapiens	Y	Y	Y	Y
Bilateria	Deuterostomia	Chordata	Craniata	Petromyzon marinus	Y	Y	N	N
Bilateria	Deuterostomia	Chordata	Craniata	Danio rerio	N	Y	N	N
Bilateria	Deuterostomia	Echinodermata	Echinozoa	Strongylocentrotus purpuratus	Y	Y	Y	Y	Y = Present in dataset(s) analyzed
Bilateria	Deuterostomia	Hemichordata	Enteropneusta	Saccoglossus kowalevskii	Y	Y	Y	N	N = Not present
Bilateria	Protostomia	Edysozoa	Arthropoda	Daphnia pulex	Y	Y	Y	Y	E = Excluded in dataset(s) analyzed, but present in other datasets from same paper
Bilateria	Protostomia	Edysozoa	Arthropoda	Lithobius forficatus	N	Y	N	N
Bilateria	Protostomia	Edysozoa	Arthropoda	Drosophila melanogaster	N	Y	N	Y
Bilateria	Protostomia	Edysozoa	Nemertea	Tubulanus polymorphus	N	Y	N	N
Bilateria	Protostomia	Edysozoa	Scalidophora	Priapulus caudatus	N	Y	N	N
Bilateria	Protostomia	Spiralia	Annelida	Capitella teleta	Y	Y	Y	Y
Bilateria	Protostomia	Spiralia	Brachiopoda	Hemithiris psittacea	N	Y	N	Y
Bilateria	Protostomia	Spiralia	Mollusca	Lottia gigantea	N	Y	N	N
Choanoflagellata	Craspedida	Salpingoecidae	n/a	Monosiga ovata	Y	Y	N	Y
Choanoflagellata	Craspedida	Salpingoecidae	n/a	Salpingoeca rosetta	N	Y	Y	Y
Cnidaria	Anthozoa	Hexacorallia	n/a	Bolocera tuediae	Y	Y	Y	Y
Cnidaria	Anthozoa	Hexacorallia	n/a	Exaiptasia pallida (ex. Aiptasia)	Y	Y	Y	Y
Cnidaria	Anthozoa	Hexacorallia	n/a	Hormathia digitata	Y	Y	N	Y
Cnidaria	Anthozoa	Hexacorallia	n/a	Nematostella vectensis	Y	Y	N	Y
Cnidaria	Anthozoa	Hexacorallia	n/a	Platygyra carnosa	N	Y	N	N
Cnidaria	Anthozoa	Hexacorallia	n/a	AcroPora digitifera	N	Y	N	Y
Cnidaria	Anthozoa	Octocorallia	n/a	Eunicella verrucosa	N	Y	N	Y
Cnidaria	Hydrozoa	Hydroidolina	n/a	Hydra vulgaris (ex. magnipapillata)	Y	Y	Y	Y
Cnidaria	Hydrozoa	Hydroidolina	n/a	Nanomia bijuga	Y	Y	Y	Y
Cnidaria	Hydrozoa	Hydroidolina	n/a	Abylopsis tetragona	N	Y	N	Y
Cnidaria	Hydrozoa	Hydroidolina	n/a	Agalma elegans	N	Y	N	Y
Cnidaria	Hydrozoa	Hydroidolina	n/a	Craseoa lathetica	N	Y	N	Y
Cnidaria	Hydrozoa	Hydroidolina	n/a	Hydra oligactis	N	Y	N	Y
Cnidaria	Hydrozoa	Hydroidolina	n/a	Hydra viridissima	N	Y	N	Y
Cnidaria	Hydrozoa	Hydroidolina	n/a	Physalia physalis	N	Y	N	Y
Cnidaria	Scyphozoa	Coronatae	n/a	Periphylla periphylla	N	Y	Y	Y
Cnidaria	Scyphozoa	Semaeostomeae	n/a	Aurelia aurita	Y	Y	Y	N
Ctenophora	Nuda	Beroida	n/a	Beroe abyssicola	Y	Y	Y	Y
Ctenophora	Tentaculata	Cydippida	n/a	Euplokamis dunlapae	Y	Y	Y	Y
Ctenophora	Tentaculata	Cydippida	n/a	Dryodora glandiformis	N	Y	Y	E
Ctenophora	Tentaculata	Cydippida	n/a	Pleurobrachia bachei	N	Y	Y	E
Ctenophora	Tentaculata	Cydippida	n/a	Mertensiidae sp.	N	Y	N	N
Ctenophora	Tentaculata	Cydippida	n/a	Pleurobrachia sp.	N	Y	N	Y
Ctenophora	Tentaculata	Lobata	n/a	Mnemiopsis leidyi	Y	Y	Y	Y
Ctenophora	Tentaculata	Lobata	n/a	Bolinopsis infundibulum	N	Y	Y	E
Ctenophora	Tentaculata	Platyctenida	n/a	Coeloplana astericola (cf. meterois)	N	Y	Y	Y
Ctenophora	Tentaculata	Platyctenida	n/a	Vallicula sp.	N	Y	N	N
Opisthokonts	n/a	n/a	n/a	Amoebidium parasiticum	Y	Y	Y	E
Opisthokonts	n/a	n/a	n/a	Sphaeroforma arctica	Y	Y	Y	E
Opisthokonts	n/a	n/a	n/a	Ministeria vibrans	Y	Y	Y	E
Opisthokonts	n/a	n/a	n/a	Capsaspora owczarzaki	Y	Y	Y	E
Opisthokonts	n/a	n/a	n/a	Allomyces macrogynus	N	Y	N	N
Opisthokonts	n/a	n/a	n/a	Rhizopus oryzae	N	Y	N	N
Opisthokonts	n/a	n/a	n/a	Mortierella verticillata	N	Y	N	N
Opisthokonts	n/a	n/a	n/a	Spizellomyces punctatus	N	Y	N	N
Placozoa	Placozoa	Placozoa	n/a	Trichoplax adhaerens (H1)	Y	Y	Y	Y
Porifera	Calcarea	Calcaronea	n/a	Sycon ciliatum	Y	Y	Y	Y
Porifera	Calcarea	Calcaronea	n/a	Sycon coactum	Y	Y	Y	Y
Porifera	Demospongiae	Heteroscleromorpha	n/a	Ephydatia muelleri	Y	Y	Y	N
Porifera	Demospongiae	Heteroscleromorpha	n/a	Amphimedon queenslandica	Y	Y	Y	Y
Porifera	Demospongiae	Heteroscleromorpha	n/a	Petrosia ficiformis	Y	Y	Y	Y
Porifera	Demospongiae	Heteroscleromorpha	n/a	Kirkpatrickia variolosa	N	Y	Y	Y
Porifera	Demospongiae	Heteroscleromorpha	n/a	Latrunculia apicalis	N	Y	Y	Y
Porifera	Demospongiae	Heteroscleromorpha	n/a	Tethya wilhelma	N	Y	N	N
Porifera	Demospongiae	Heteroscleromorpha	n/a	Crella elegans	N	Y	N	Y
Porifera	Demospongiae	Heteroscleromorpha	n/a	Pseudospongosorites suberitoides	N	Y	N	Y
Porifera	Demospongiae	Heteroscleromorpha	n/a	Spongilla alba	N	Y	N	Y
Porifera	Demospongiae	Keratosa	n/a	Ircinia fasciculata	N	Y	Y	Y
Porifera	Demospongiae	Verongimorpha	n/a	Chondrilla caribensis (ex. nucula)	Y	Y	Y	Y
Porifera	Hexactinellida	Aphidiscophora	n/a	Hyalonema populiferum	N	Y	Y	Y
Porifera	Hexactinellida	Hexasterophora	n/a	Aphrocallistes vastus	Y	Y	Y	Y
Porifera	Hexactinellida	Hexasterophora	n/a	Rossella fibulata	N	Y	Y	Y
Porifera	Hexactinellida	Hexasterophora	n/a	Sympagella nux	N	Y	Y	Y
Porifera	Homoscleromorpha	Homoscleromorphida	n/a	Corticium candelabrum	Y	Y	Y	Y
Porifera	Homoscleromorpha	Homoscleromorphida	n/a	Oscarella pearsi (carmela)	Y	Y	Y	Y
Bilateria	Deuterostomia	Chordata	Cephalochordata	Branchiostoma floridae	Y	N	N	N
Bilateria	Deuterostomia	Chordata	Craniata	Latimeria menadoensis	Y	N	N	N
Bilateria	Deuterostomia	Chordata	Tunicata	Botryllus schlosseri	Y	N	N	N
Bilateria	Deuterostomia	Chordata	Tunicata	Ciona intestinalis	Y	N	N	N
Bilateria	Deuterostomia	Echinodermata	Asterozoa	Patiria miniata	Y	N	N	N
Bilateria	Protostomia	Edysozoa	Arthropoda	Ixodes scapularis	Y	N	Y	N
Bilateria	Protostomia	Edysozoa	Arthropoda	Nasonia vitripennis	Y	N	N	N
Bilateria	Protostomia	Edysozoa	Arthropoda	Pediculus humanus	Y	N	N	N
Bilateria	Protostomia	Edysozoa	Arthropoda	Strigamia maritima	Y	N	N	N
Bilateria	Protostomia	Edysozoa	Arthropoda	Tribolium castaneum	N	N	Y	N
Bilateria	Protostomia	Spiralia	Annelida	Helobdella robusta	Y	N	Y	N
Bilateria	Protostomia	Spiralia	Mollusca	Crassostrea gigas	Y	N	Y	N
Bilateria	Protostomia	Spiralia	Mollusca	Octopus vulgaris	Y	N	N	N
Bilateria	Protostomia	Spiralia	Mollusca	Ilyanassa obsoleta	Y	N	N	N
Bilateria	Protostomia	Spiralia	Mollusca	Aplysia californica	N	N	Y	N
Choanoflagellata	Acanthoecida	Acanthoecidae	n/a	Acanthoeca sp.	Y	N	N	Y
Choanoflagellata	Acanthoecida	Acanthoecidae	n/a	Acanthoeca sp. 10tr	N	N	Y	N
Choanoflagellata	Acanthoecida	Stephanoecidae	n/a	Stephanoeca diplocostata	Y	N	Y	N
Choanoflagellata	Acanthoecida	Stephanoecidae	n/a	Diaphanoeca grandis	N	N	Y	N
Choanoflagellata	Acanthoecida	Stephanoecidae	n/a	Didymoeca costata	N	N	Y	N
Choanoflagellata	Craspedida	Salpingoecidae	n/a	Salpingoeca sp.	Y	N	N	N
Choanoflagellata	Craspedida	Salpingoecidae	n/a	Choanoeca perplexa	N	N	Y	N
Choanoflagellata	Craspedida	Salpingoecidae	n/a	Codosiga hollandica	N	N	Y	N
Choanoflagellata	Craspedida	Salpingoecidae	n/a	Microstomoeca roanoka (ex. Salpingoeca roanoka)	N	N	Y	N
Choanoflagellata	Craspedida	Salpingoecidae	n/a	Mylnosiga fluctuans	N	N	Y	N
Choanoflagellata	Craspedida	Salpingoecidae	n/a	Salpingoeca dolichothecata	N	N	Y	N
Choanoflagellata	Craspedida	Salpingoecidae	n/a	Salpingoeca helianthica	N	N	Y	N
Choanoflagellata	Craspedida	Salpingoecidae	n/a	Salpingoeca infusionum	N	N	Y	N
Choanoflagellata	Craspedida	Salpingoecidae	n/a	Salpingoeca kvevrii	N	N	Y	N
Choanoflagellata	Craspedida	Salpingoecidae	n/a	Salpingoeca macrocollata	N	N	Y	N
Choanoflagellata	Craspedida	Salpingoecidae	n/a	Salpingoeca punica	N	N	Y	N
Choanoflagellata	Craspedida	Salpingoecidae	n/a	Salpingoeca urceolata	N	N	Y	N
Cnidaria	Anthozoa	Hexacorallia	n/a	Edwardsiella lineata	Y	N	Y	N
Cnidaria	Anthozoa	Hexacorallia	n/a	Orbicella faveolata (ex. Montastraea)	Y	N	Y	N
Cnidaria	Anthozoa	Hexacorallia	n/a	Porites australiensis	Y	N	Y	N
Cnidaria	Anthozoa	Hexacorallia	n/a	AcroPora cervicornis	Y	N	N	N
Cnidaria	Anthozoa	Hexacorallia	n/a	PocilloPora damicornis	Y	N	N	N
Cnidaria	Anthozoa	Hexacorallia	n/a	Urticina eques	Y	N	N	N
Cnidaria	Anthozoa	Hexacorallia	n/a	Antipathes caribbeana	N	N	Y	N
Cnidaria	Anthozoa	Hexacorallia	n/a	Plumapathes pennacea	N	N	Y	N
Cnidaria	Anthozoa	Octocorallia	n/a	Gorgonia ventalina	Y	N	Y	N
Cnidaria	Anthozoa	Octocorallia	n/a	Eunicella cavolinii	Y	N	N	N
Cnidaria	Anthozoa	Octocorallia	n/a	Pennatula rubra	N	N	Y	N
Cnidaria	Cubozoa	Carybdeida	n/a	Tripedalia cystophora	Y	N	N	N
Cnidaria	Cubozoa	Carybdeida	n/a	Alatina alata	N	N	Y	N
Cnidaria	Hydrozoa	Hydroidolina	n/a	Clytia hemisphaerica	Y	N	Y	N
Cnidaria	Hydrozoa	Hydroidolina	n/a	Hydractinia polyclina	Y	N	Y	N
Cnidaria	Hydrozoa	Hydroidolina	n/a	Ectopleura larynx	Y	N	N	N
Cnidaria	Hydrozoa	Trachylinae	n/a	Craspedacusta sowerbyi	Y	N	Y	N
Cnidaria	Hydrozoa	Trachylinae	n/a	Liriope tetraphylla	N	N	Y	N
Cnidaria	Myxozoa	MalacosPorea	n/a	Buddenbrockia plumatellae	Y	N	N	N
Cnidaria	Myxozoa	MalacosPorea	n/a	Tetracapsuloides bryosalmonae	Y	N	N	N
Cnidaria	Myxozoa	MyxosPorea	n/a	Enteromyxum leei	Y	N	N	N
Cnidaria	Myxozoa	MyxosPorea	n/a	Kudoa iwatai	Y	N	N	N
Cnidaria	Myxozoa	MyxosPorea	n/a	Myxobolus cerebralis	Y	N	N	N
Cnidaria	Myxozoa	MyxosPorea	n/a	Sphaeromyxa zaharoni	Y	N	N	N
Cnidaria	Myxozoa	MyxosPorea	n/a	Thelohanellus kitauei	Y	N	N	N
Cnidaria	Polypodiozoa	Polypodiidea	n/a	Polypodium hydriforme	Y	N	N	N
Cnidaria	Scyphozoa	Coronatae	n/a	Atolla vanhoeffeni	N	N	Y	N
Cnidaria	Scyphozoa	Rhizostomeae	n/a	Stomolophus meleagris	Y	N	Y	N
Cnidaria	Scyphozoa	Semaeostomeae	n/a	Cyanea capillata	Y	N	N	N
Cnidaria	Scyphozoa	Semaeostomeae	n/a	Pelagia noctiluca	N	N	Y	N
Cnidaria	Staurozoa	Stauromedusae	n/a	Lucernariopsis campanulata	N	N	Y	N
Ctenophora	n/a	n/a	n/a	Ctenophora sp. Florida	N	N	N	Y
Ctenophora	Nuda	Beroida	n/a	Beroe sp.	N	N	Y	N
Ctenophora	Nuda	Beroida	n/a	Beroe forskalii	N	N	N	Y
Ctenophora	Nuda	Beroida	n/a	Beroe ovata	N	N	N	Y
Ctenophora	Nuda	Beroida	n/a	Beroe sp. Antarctica	N	N	N	Y
Ctenophora	Nuda	Beroida	n/a	Beroe sp. Queensland	N	N	N	Y
Ctenophora	Tentaculata	Cestida	n/a	Cestum veneris	N	N	Y	Y
Ctenophora	Tentaculata	Cydippida	n/a	Pleurobrachia pileus	Y	N	N	Y
Ctenophora	Tentaculata	Cydippida	n/a	Lampea pancerina	N	N	Y	N
Ctenophora	Tentaculata	Cydippida	n/a	Hormiphora californiensis	N	N	Y	Y
Ctenophora	Tentaculata	Cydippida	n/a	Callianira antarctica	N	N	N	Y
Ctenophora	Tentaculata	Cydippida	n/a	Cydippida sp. Maryland	N	N	N	Y
Ctenophora	Tentaculata	Cydippida	n/a	Cydippida sp. Washington	N	N	N	Y
Ctenophora	Tentaculata	Cydippida	n/a	Hormiphora palmata	N	N	N	Y
Ctenophora	Tentaculata	Cydippida	n/a	Mertensiidae sp. Antartica	N	N	N	Y
Ctenophora	Tentaculata	Cydippida	n/a	Mertensiidae sp. Washington	N	N	N	Y
Ctenophora	Tentaculata	Lobata	n/a	Bolinopsis ashleyi	N	N	N	Y
Ctenophora	Tentaculata	Lobata	n/a	Eurhamphaea vexilligera	N	N	N	Y
Ctenophora	Tentaculata	Lobata	n/a	Lobata sp. Punta Arenas	N	N	N	E
Ctenophora	Tentaculata	Lobata	n/a	Lobatolampea tetragona	N	N	N	E
Ctenophora	Tentaculata	Lobata	n/a	Ocyropsis crystallina	N	N	N	Y
Ctenophora	Tentaculata	Lobata	n/a	Ocyropsis crystallina guttata	N	N	N	Y
Ctenophora	Tentaculata	Lobata	n/a	Ocyropsis sp. Florida	N	N	N	Y
Ctenophora	Tentaculata	Platyctenida	n/a	Vallicula multiformis	Y	N	Y	Y
Opisthokonts	n/a	n/a	n/a	Abeoforma whisleri	N	N	Y	N
Opisthokonts	n/a	n/a	n/a	Creolimax fraggrantissima	N	N	Y	N
Opisthokonts	n/a	n/a	n/a	Pirum gemmata	N	N	Y	N
Porifera	Calcarea	Calcaronea	n/a	Grantia compressa	N	N	Y	N
Porifera	Calcarea	Calcaronea	n/a	Leuconia nivea	N	N	Y	N
Porifera	Calcarea	Calcaronea	n/a	Leucosolenia complicata	N	N	Y	N
Porifera	Calcarea	Calcinea	n/a	Leucetta chagosensis	Y	N	N	N
Porifera	Calcarea	Calcinea	n/a	Clathrina coriacea	N	N	Y	N
Porifera	Demospongiae	Heteroscleromorpha	n/a	Spongilla lacustris	N	N	Y	N
Porifera	Demospongiae	Heteroscleromorpha	n/a	Mycale phyllophila	N	N	Y	Y
Porifera	Demospongiae	Heteroscleromorpha	n/a	Cliona varians	N	N	N	Y
Porifera	Demospongiae	Keratosa	n/a	Sarcotragus fasciculatus	Y	N	N	N
Porifera	Demospongiae	Keratosa	n/a	Pleraplysilla spinifera	N	N	Y	N
Porifera	Hexactinellida	Hexasterophora	n/a	Euplectella aspergillum	Y	N	Y	N
Porifera	Homoscleromorpha	Homoscleromorphida	n/a	Oscarella sp.	Y	N	Y	N
Porifera	Homoscleromorpha	Homoscleromorphida	n/a	Plakina jani	N	N	Y	N
Choanoflagellata	Acanthoecida	Acanthoecidae	n/a	Acanthoeca spectabilis	N	E	Y	N
Choanoflagellata	Craspedida	Salpingoecidae	n/a	Monosiga brevicollis	Y	E	Y	Y
Choanoflagellata	Craspedida	Salpingoecidae	n/a	Salpingoeca pyxidium	N	E	N	Y
Opisthokonts	n/a	n/a	n/a	Saccharomyces cerevisiae	N	E	N	N
Opisthokonts	n/a	n/a	n/a	Aspergillus fumigatus	N	E	N	N
Opisthokonts	n/a	n/a	n/a	Neurospora crassa	N	E	N	N
					77	76	95	80

## Sheet: S2.1 Chang2015 Clan_check resul
Tree number	size	Outgroups	Porifera	Ctenophora	Placozoa	Cnidaria	Bilateria	boot_average	boot_max	boot_min	boot_stdev	# Clans recapitulated
61_mcm.faa.muscle.treefile	73	1	1	1	?	1	1	72.1	100	10	26.95	5
114_rps6.faa.muscle.treefile	73	1	1	1	?	1	0	48.0429	100	0	33.6509	4
141_rps1.faa.muscle.treefile	74	1	0	1	?	1	1	54.4789	100	3	33.6301	4
173_vatpased.faa.mafft.treefile	71	1	0	1	?	1	1	55.9853	100	5	31.3718	4
20_sra.faa.prank.best.fas.treefile	71	1	0	1	?	1	1	62.3824	100	1	30.1487	4
33_mcm.faa.mafft.treefile	68	1	0	1	?	1	1	77.6308	100	14	23.78	4
63_mcm.faa.muscle.treefile	73	1	1	1	?	0	1	68.0286	100	8	28.7308	4
77_ef2.faa.mafft.treefile	73	1	0	1	?	1	1	69.8571	100	9	32.5674	4
8_vate.faa.prank.best.fas.treefile	71	1	0	1	?	1	1	56.2647	100	6	30.6947	4
103_topo1.faa.mafft.treefile	67	1	0	1	?	0	1	62.8125	100	4	31.6746	3
119_rpo.faa.mafft.treefile	69	1	1	1	?	0	0	70.3636	100	5	31.961	3
120_rpl2.faa.prank.best.fas.treefile	75	1	0	1	?	0	1	47.1806	100	0	35.1684	3
135_rpl4B.faa.mafft.treefile	75	1	0	1	?	0	1	63.9861	100	3	29.8773	3
145_nsf1.faa.prank.best.fas.treefile	74	1	1	1	?	0	0	53.9014	100	0	31.9714	3
156_mcm.faa.prank.best.fas.treefile	73	1	0	1	?	0	1	62.7143	100	4	31.9254	3
162_tribe1381.faa.mafft.treefile	67	0	1	1	?	0	1	47.4844	100	0	33.7194	3
171_rrp46.faa.mafft.treefile	72	1	0	1	?	0	1	46.8406	100	0	34.676	3
174_cct.faa.muscle.treefile	74	1	0	1	?	1	0	69.6197	100	8	28.6751	3
185_rpo.faa.prank.best.fas.treefile	69	1	0	1	?	1	0	69.4697	100	6	31.513	3
192_rpl19a.faa.mafft.treefile	74	1	0	1	?	0	1	54.6901	100	0	33.058	3
23_cct.faa.prank.best.fas.treefile	74	1	0	1	?	0	1	64.0423	100	3	30.0888	3
26_mcm.faa.muscle.treefile	71	1	0	1	?	1	0	71.4118	100	13	25.89	3
30_cct.faa.prank.best.fas.treefile	73	1	0	1	?	0	1	69.0286	100	2	30.3155	3
35_srp54.faa.muscle.treefile	72	1	0	1	?	0	1	65.1884	100	0	31.6833	3
37_mcm.faa.prank.best.fas.treefile	72	1	0	1	?	0	1	68.5217	100	4	27.3409	3
42_ef2.faa.muscle.treefile	75	1	1	1	?	0	0	51.5833	100	0	35.959	3
50_nsf2.faa.mafft.treefile	74	0	0	1	?	1	1	63.0563	100	2	31.2815	3
54_tribe896.faa.muscle.treefile	72	1	0	1	?	0	1	51.4348	100	3	31.3468	3
59_nsf1.faa.muscle.treefile	73	1	0	1	?	1	0	62.1571	100	0	33.7057	3
64_psma.faa.mafft.treefile	71	1	0	1	?	1	0	56.3676	100	2	33.732	3
80_rpl26.faa.prank.best.fas.treefile	76	1	0	1	?	0	1	40.7945	100	0	32.1068	3
84_rpo.faa.mafft.treefile	72	1	0	1	?	0	1	66.2899	100	0	32.0322	3
86_ef1.faa.prank.best.fas.treefile	72	0	0	1	?	1	1	67.9565	100	10	30.33	3
94_hsp70.faa.muscle.treefile	76	1	0	1	?	0	1	56.2877	100	1	32.6473	3
106_tribe717.faa.mafft.treefile	68	1	0	1	?	0	0	32.5077	100	0	32.5364	2
107_psma.faa.muscle.treefile	70	1	0	1	?	0	0	50.8507	100	0	36.7485	2
108_tribe1381.faa.mafft.treefile	68	1	0	1	?	0	0	44.4769	100	0	33.8372	2
112_nsf2.faa.mafft.treefile	70	1	0	1	?	0	0	62.2239	100	0	34.2266	2
117_vatb.faa.prank.best.fas.treefile	74	1	0	1	?	0	0	55.6056	100	0	35.7154	2
118_psma.faa.mafft.treefile	71	1	0	1	?	0	0	54.5588	100	0	34.9749	2
121_stcproptase2a.faa.prank.best.fas.treefile	67	1	0	1	?	0	0	47.2812	100	0	32.6934	2
123_cpn60.faa.mafft.treefile	73	1	0	1	?	0	0	69.0429	100	5	30.8274	2
124_orf2.faa.muscle.treefile	71	1	0	1	?	0	0	38.4559	100	0	33.8441	2
129_hsp90.faa.muscle.treefile	74	1	0	1	?	0	0	66.3521	100	6	31.6286	2
133_psma.faa.mafft.treefile	74	1	0	1	?	0	0	57.7887	100	2	33.0769	2
136_psma.faa.prank.best.fas.treefile	69	1	0	1	?	0	0	54.5303	100	0	32.5647	2
138_rpl11b.faa.prank.best.fas.treefile	75	1	0	1	?	0	0	39.9028	100	0	34.6607	2
139_rf1.faa.mafft.treefile	72	1	0	1	?	0	0	51.5072	100	0	35.017	2
14_rpl3.faa.muscle.treefile	76	0	0	1	?	0	1	64.7671	100	8	30.931	2
142_rps19.faa.mafft.treefile	72	0	0	1	?	0	1	50.2899	100	1	31.5388	2
146_sap40.faa.mafft.treefile	70	1	0	1	?	0	0	48.9552	100	0	35.2718	2
148_psma.faa.prank.best.fas.treefile	74	1	0	1	?	0	0	60.0423	100	0	31.7048	2
149_tribe340.faa.prank.best.fas.treefile	70	0	0	1	?	0	1	32.1791	100	0	28.6523	2
150_rps2.faa.mafft.treefile	74	1	0	1	?	0	0	44.2958	100	0	32.708	2
153_tribe629.faa.muscle.treefile	70	0	0	1	?	0	1	39.3433	100	0	33.0222	2
172_hsp90.faa.muscle.treefile	77	1	0	1	?	0	0	60.1757	100	2	31.4648	2
176_vatc.faa.muscle.treefile	68	1	0	1	?	0	0	58.9538	100	0	34.1294	2
177_tribe1007.faa.mafft.treefile	71	1	0	1	?	0	0	36.1765	100	0	32.1234	2
182_rpl12b.faa.muscle.treefile	75	1	0	1	?	0	0	31.8194	100	0	30.1576	2
188_xpb.faa.mafft.treefile	72	0	0	1	?	1	0	71.7101	100	19	26.22	2
19_psmb.faa.muscle.treefile	71	0	1	1	?	0	0	60.0882	100	1	32.3841	2
190_psmb.faa.prank.best.fas.treefile	71	1	0	1	?	0	0	45.2794	100	0	34.6575	2
191_nsf1.faa.mafft.treefile	72	1	0	1	?	0	0	49.3333	100	0	31.8555	2
193_rps7.faa.mafft.treefile	73	1	0	1	?	0	0	44.9714	100	0	35.171	2
199_tribe495.faa.prank.best.fas.treefile	72	1	0	1	?	0	0	47.8841	100	0	35.2805	2
22_crfg.faa.mafft.treefile	73	1	0	1	?	0	0	58.6286	100	0	34.8737	2
24_tribe832.faa.prank.best.fas.treefile	73	1	0	1	?	0	0	60.8857	100	0	35.6429	2
27_tribe320.faa.muscle.treefile	70	1	0	1	?	0	0	34.6418	100	0	32.4634	2
31_atpsynthalpha.faa.muscle.treefile	72	1	0	1	?	0	0	46.3043	100	0	34.1184	2
34_l12e.faa.muscle.treefile	67	1	0	1	?	0	0	30.0625	100	0	30.0696	2
38_if2b.faa.prank.best.fas.treefile	71	1	0	1	?	0	0	47.9559	100	0	33.953	2
4_l12e.faa.prank.best.fas.treefile	76	0	0	1	?	0	1	47.3836	100	0	32.1399	2
40_tribe942.faa.muscle.treefile	73	1	0	1	?	0	0	47.8429	100	0	34.1713	2
46_srs.faa.prank.best.fas.treefile	74	0	0	1	?	1	0	65.5634	100	1	30.4875	2
48_rps16.faa.prank.best.fas.treefile	75	0	0	1	?	0	1	32.7917	100	0	31.3249	2
5_ef2.faa.mafft.treefile	69	1	0	1	?	0	0	58.0455	100	2	32.0097	2
51_rps5.faa.muscle.treefile	74	0	0	1	?	0	1	38.7042	100	0	32.1407	2
52_tribe1121.faa.muscle.treefile	65	0	0	1	?	0	1	40.2419	100	0	28.1607	2
60_if2p.faa.muscle.treefile	72	1	0	1	?	0	0	66.9855	100	3	29.0444	2
65_rpl35.faa.prank.best.fas.treefile	72	1	0	1	?	0	0	42.7536	100	0	30.6483	2
66_rps22a.faa.prank.best.fas.treefile	73	0	0	1	?	0	1	35.6	99	0	32.0002	2
67_rpl14a.faa.mafft.treefile	73	0	0	1	?	0	1	43.7714	100	0	33.3694	2
69_nsf1.faa.prank.best.fas.treefile	73	1	0	1	?	0	0	54.7143	100	0	34.5932	2
70_if4a.faa.mafft.treefile	76	1	0	1	?	0	0	45.3836	100	0	33.4683	2
73_nsf2.faa.mafft.treefile	66	1	0	1	?	0	0	44.8889	100	0	33.2476	2
74_w09c.faa.prank.best.fas.treefile	72	0	0	1	?	0	1	45.6957	100	0	35.6685	2
76_rpl24.faa.mafft.treefile	73	1	0	1	?	0	0	42.0571	100	0	34.2886	2
9_rps11.faa.prank.best.fas.treefile	74	0	0	1	?	0	1	40.8169	100	0	33.3768	2
91_tribe1099.faa.mafft.treefile	71	0	0	1	?	0	1	38.9118	100	0	32.2899	2
93_tribe930.faa.mafft.treefile	67	1	0	1	?	0	0	31.3438	100	0	30.0963	2
1_rps9.faa.muscle.treefile	72	0	0	1	?	0	0	38.6232	100	0	33.785	1
10_tribe1374.faa.mafft.treefile	68	0	0	1	?	0	0	44.6615	100	0	34.7259	1
100_mra1.faa.prank.best.fas.treefile	71	0	0	1	?	0	0	43.3235	100	0	33.7423	1
101_tribe801.faa.prank.best.fas.treefile	70	0	0	1	?	0	0	26.1642	100	0	30.1818	1
102_psmb.faa.mafft.treefile	72	0	0	1	?	0	0	50.7971	100	1	33.503	1
104_rpl13.faa.muscle.treefile	74	0	0	1	?	0	0	32.0141	100	0	32.5176	1
105_rpl23a.faa.mafft.treefile	76	0	0	1	?	0	0	31.0274	100	0	31.3058	1
109_dihydrolatransacylase.faa.muscle.treefile	73	0	0	1	?	0	0	50.4143	100	0	36.0085	1
11_pace5.faa.muscle.treefile	71	0	0	1	?	0	0	46.7353	100	0	34.3278	1
110_tribe508.faa.mafft.treefile	72	0	0	1	?	0	0	33.8841	100	0	32.8274	1
111_rps13a.faa.prank.best.fas.treefile	73	0	0	1	?	0	0	37.5857	100	0	34.896	1
113_rps23.faa.mafft.treefile	75	0	0	1	?	0	0	29.0694	97	0	31.1436	1
115_arc20.faa.mafft.treefile	74	0	0	1	?	0	0	41.7042	100	0	32.0547	1
116_fibri.faa.muscle.treefile	73	0	0	1	?	0	0	35.1857	100	0	35.1565	1
12_tribe961.faa.prank.best.fas.treefile	72	0	0	1	?	0	0	31.0435	100	0	31.709	1
122_rpl7.faa.mafft.treefile	76	0	0	1	?	0	0	48.6027	100	0	34.043	1
125_rps17.faa.mafft.treefile	77	0	0	1	?	0	0	34.2162	100	0	33.905	1
126_nsf1.faa.muscle.treefile	72	0	0	1	?	0	0	54.971	100	0	35.919	1
127_rpl25.faa.prank.best.fas.treefile	74	0	0	1	?	0	0	33.0563	98	0	32.1541	1
128_tribe542.faa.mafft.treefile	69	0	0	1	?	0	0	33.3333	100	0	34.0055	1
13_rpl27.faa.prank.best.fas.treefile	75	0	0	1	?	0	0	34.1944	100	0	29.6936	1
130_nsf1.faa.mafft.treefile	74	0	0	1	?	0	0	45.7465	100	0	32.2642	1
131_psmb.faa.muscle.treefile	74	0	0	1	?	0	0	44.8592	100	0	36.8317	1
132_ar21.faa.muscle.treefile	69	0	0	1	?	0	0	53.1061	100	0	31.772	1
134_rpl30.faa.mafft.treefile	74	0	0	1	?	0	0	34.6901	100	0	30.8031	1
137_pyrdehydroe1b.faa.muscle.treefile	73	0	0	1	?	0	0	46.5143	100	0	37.6133	1
140_tribe852.faa.prank.best.fas.treefile	70	0	0	1	?	0	0	38.209	100	0	35.6444	1
143_pyrdehydroe1b.faa.prank.best.fas.treefile	68	0	0	1	?	0	0	45.2769	100	0	36.382	1
144_ef1.faa.muscle.treefile	69	0	0	1	?	0	0	39.2424	100	0	35.1314	1
147_psmb.faa.mafft.treefile	73	0	0	1	?	0	0	37.8143	100	0	31.1059	1
15_rpl16b.faa.muscle.treefile	75	0	0	1	?	0	0	48.2778	100	0	32.9053	1
151_tribe1244.faa.mafft.treefile	72	0	0	1	?	0	0	45.8116	100	0	35.1487	1
152_rpl18.faa.prank.best.fas.treefile	75	0	0	1	?	0	0	36.1667	100	0	33.1357	1
154_wrs.faa.mafft.treefile	71	0	0	1	?	0	0	54.5	100	0	37.2845	1
155_rpl15a.faa.muscle.treefile	75	0	0	1	?	0	0	46.3194	100	0	35.4357	1
157_vacaatpasepl21.faa.mafft.treefile	72	0	0	1	?	0	0	41.913	100	0	37.2978	1
158_rps28a.faa.prank.best.fas.treefile	65	0	0	1	?	0	0	26.9516	91	0	28.1565	1
159_glcn.faa.muscle.treefile	68	0	0	1	?	0	0	43.7846	100	0	35.5591	1
16_vata.faa.prank.best.fas.treefile	74	0	0	1	?	0	0	59.3662	100	0	36.3245	1
160_if1a.faa.muscle.treefile	65	0	0	1	?	0	0	27.6452	100	0	31.5871	1
161_rpl6.faa.muscle.treefile	76	0	0	1	?	0	0	36.137	100	0	32.4997	1
163_cct.faa.mafft.treefile	73	0	0	1	?	0	0	61.7143	100	0	35.8127	1
164_l12e.faa.mafft.treefile	69	0	0	1	?	0	0	45.0303	100	0	33.3521	1
165_rla2.faa.prank.best.fas.treefile	69	0	0	1	?	0	0	23.1515	99	0	28.7335	1
166_tif2a.faa.prank.best.fas.treefile	72	0	0	1	?	0	0	60.2319	100	5	32.9594	1
167_rps24.faa.prank.best.fas.treefile	74	0	0	1	?	0	0	33.0141	100	0	32.1263	1
168_cct.faa.prank.best.fas.treefile	72	0	0	1	?	0	0	60.5942	100	0	36.1596	1
169_pace2.faa.muscle.treefile	68	0	0	1	?	0	0	35.7385	100	0	36.4853	1
17_rps18.faa.mafft.treefile	76	0	0	1	?	0	0	39.1233	100	0	34.9751	1
170_rpl22.faa.mafft.treefile	69	0	0	1	?	0	0	34.3939	100	0	32.7038	1
175_rps15.faa.mafft.treefile	72	0	0	1	?	0	0	38.3623	100	0	30.9295	1
178_rpl39.faa.muscle.treefile	66	0	0	1	?	0	0	21.5556	85	0	24.5743	1
179_rps26.faa.prank.best.fas.treefile	71	0	0	1	?	0	0	41.8676	100	0	37.0329	1
18_tribe1294.faa.muscle.treefile	69	0	0	1	?	0	0	38.2576	100	0	35.4056	1
180_ornamtrans.faa.muscle.treefile	74	0	0	1	?	0	0	47.0704	100	0	36.2994	1
181_psmb.faa.muscle.treefile	74	0	0	1	?	0	0	46.9437	100	0	34.482	1
183_rps4.faa.prank.best.fas.treefile	76	0	0	1	?	0	0	54.5616	100	0	32.2142	1
184_yif1p.faa.muscle.treefile	69	0	0	1	?	0	0	36.4091	100	0	31.2807	1
186_l12e.faa.mafft.treefile	74	0	0	1	?	0	0	38.6479	100	0	32.9682	1
187_rpl9.faa.prank.best.fas.treefile	73	0	0	1	?	0	0	48.4714	100	0	33.8816	1
189_tribe572.faa.mafft.treefile	74	0	0	1	?	0	0	38.5211	100	0	36.209	1
194_pace2.faa.muscle.treefile	69	0	0	1	?	0	0	33.7273	100	0	33.7592	1
195_cct.faa.muscle.treefile	74	0	0	1	?	0	0	64.2394	100	1	32.693	1
196_rps8.faa.prank.best.fas.treefile	75	0	0	1	?	0	0	39.0556	100	0	29.417	1
197_rpl17.faa.muscle.treefile	74	0	0	1	?	0	0	45.493	100	0	32.2459	1
198_rpl32.faa.prank.best.fas.treefile	75	0	0	1	?	0	0	39.6528	100	0	32.1136	1
2_rpl20.faa.mafft.treefile	76	0	0	1	?	0	0	47.9178	100	0	36.7818	1
200_rpl21.faa.mafft.treefile	74	0	0	1	?	0	0	38.3803	100	0	34.5022	1
21_hsp70.faa.prank.best.fas.treefile	73	0	0	1	?	0	0	60.8714	100	0	35.1576	1
25_rpl1.faa.muscle.treefile	74	0	0	1	?	0	0	53.5211	100	0	32.8809	1
28_rps14.faa.muscle.treefile	74	0	0	1	?	0	0	25.338	99	0	29.1059	1
29_rps29.faa.prank.best.fas.treefile	72	0	0	1	?	0	0	29.1014	94	0	28.66	1
3_rpl5.faa.prank.best.fas.treefile	74	0	0	1	?	0	0	45.9014	100	0	33.9055	1
32_tribe765.faa.prank.best.fas.treefile	67	0	0	1	?	0	0	25.6719	94	0	27.8871	1
36_tribe1200.faa.muscle.treefile	68	0	0	1	?	0	0	17.6923	100	0	23.5306	1
41_rpl37a.faa.prank.best.fas.treefile	72	0	0	1	?	0	0	28.9565	98	0	30.7785	1
43_psma.faa.mafft.treefile	71	0	0	1	?	0	0	60.3235	100	2	33.394	1
44_suca.faa.muscle.treefile	75	0	0	1	?	0	0	42.8194	100	0	35.8664	1
45_rps25.faa.muscle.treefile	68	0	0	1	?	0	0	27.7538	100	0	30.6122	1
47_tribe893.faa.muscle.treefile	72	0	0	1	?	0	0	34.2609	100	0	32.6712	1
49_pace2.faa.muscle.treefile	68	0	0	1	?	0	0	42.3385	100	0	34.3678	1
53_tribe629.faa.muscle.treefile	65	0	0	1	?	0	0	30.5	100	0	31.5736	1
55_if2g.faa.prank.best.fas.treefile	73	0	0	1	?	0	0	53.4571	100	0	37.5373	1
56_if6.faa.muscle.treefile	73	0	0	1	?	0	0	36.4143	100	0	36.9963	1
57_tribe333.faa.muscle.treefile	72	0	0	1	?	0	0	20.3768	100	0	24.1133	1
58_fpps.faa.mafft.treefile	69	0	0	1	?	0	0	40.8182	100	0	33.8544	1
6_tribe585.faa.prank.best.fas.treefile	72	0	0	1	?	0	0	32.3913	100	0	31.5049	1
62_rps27.faa.prank.best.fas.treefile	72	0	0	1	?	0	0	31.7246	98	0	26.8862	1
68_rps3.faa.mafft.treefile	73	0	0	1	?	0	0	42.4857	100	0	34.734	1
7_psmb.faa.prank.best.fas.treefile	73	0	0	1	?	0	0	50.9286	100	0	33.4413	1
71_rpl43b.faa.prank.best.fas.treefile	73	0	0	1	?	0	0	30.6714	100	0	32.3422	1
72_rpl31.faa.prank.best.fas.treefile	74	0	0	1	?	0	0	29.831	98	0	32.1182	1
75_rpl38.faa.prank.best.fas.treefile	67	0	0	1	?	0	0	26.2344	87	0	25.8292	1
79_grc5.faa.prank.best.fas.treefile	72	0	0	1	?	0	0	47.029	100	0	32.4886	1
81_rpp0.faa.muscle.treefile	74	0	0	1	?	0	0	52.2394	100	0	32.9179	1
82_arp23.faa.prank.best.fas.treefile	74	0	0	1	?	0	0	53.2113	100	0	33.5328	1
83_rpl34.faa.muscle.treefile	72	0	0	1	?	0	0	40.5942	100	0	33.2863	1
85_rps20.faa.muscle.treefile	74	0	0	1	?	0	0	26.5211	99	0	29.0797	1
87_rpl36.faa.prank.best.fas.treefile	73	0	0	1	?	0	0	37.8	98	0	31.5828	1
88_if4a.faa.muscle.treefile	70	0	0	1	?	0	0	37.7313	100	0	36.0264	1
89_u2snrnp.faa.muscle.treefile	69	0	0	1	?	0	0	51.3939	100	0	34.0814	1
90_rpl24.faa.mafft.treefile	76	0	0	1	?	0	0	46.3562	100	0	30.5947	1
92_rpl33a.faa.mafft.treefile	75	0	0	1	?	0	0	34.6389	99	0	33.3747	1
95_cct.faa.prank.best.fas.treefile	73	0	0	1	?	0	0	62.2143	100	0	34.8105	1
96_cct.faa.prank.best.fas.treefile	73	0	0	1	?	0	0	60.3143	100	0	36.4913	1
98_stbproptase2a.faa.prank.best.fas.treefile	74	0	0	1	?	0	0	35.9718	100	0	34.9889	1
99_rpl42.faa.mafft.treefile	69	0	0	1	?	0	0	31.5152	100	0	33.4081	1
39_tribe768.faa.muscle.treefile	72	0	0	0	?	0	0	21.3768	94	0	26.5582	0
78_rps10.faa.mafft.treefile	71	0	0	0	?	0	0	28.5882	100	0	29.2732	0
97_tribe965.faa.prank.best.fas.treefile	69	0	0	0	?	0	0	25.7727	96	0	30.5271	0

## Sheet: S2.2 Whelan2015D10 Clan_check r
Tree number	size	Outgroups	Porifera	Ctenophora	Placozoa	Cnidaria	Bilateria	boot_average	boot_max	boot_min	boot_stdev	# Clans recapitulated
Gene_0565.faa.mafft.treefile	57	1	1	1	?	1	1	76.4815	100	32	22.0578	5
Gene_0030.faa.muscle.treefile	37	1	0	1	?	1	1	48.5	100	2	34.7099	4
Gene_0035.faa.prank.best.fas.treefile	52	1	1	1	?	1	0	71.0816	100	21	26.7413	4
Gene_0041.faa.prank.best.fas.treefile	54	1	0	1	?	1	1	61.2941	100	9	31.1173	4
Gene_0131.faa.mafft.treefile	57	1	0	1	?	1	1	58.7778	100	4	30.427	4
Gene_0157.faa.mafft.treefile	42	1	1	1	?	0	1	46.7179	100	3	31.3769	4
Gene_0169.faa.muscle.treefile	58	1	0	1	?	1	1	47.6182	100	0	33.7394	4
Gene_0366.faa.mafft.treefile	45	1	0	1	?	1	1	64.3095	100	1	34.851	4
Gene_0448.faa.mafft.treefile	51	1	0	1	?	1	1	59.6667	100	5	32.112	4
Gene_0536.faa.muscle.treefile	53	1	0	1	?	1	1	65.48	100	4	30.5812	4
Gene_0691.faa.mafft.treefile	53	1	0	1	?	1	1	57.04	100	3	32.1291	4
Gene_0709.faa.muscle.treefile	59	1	0	1	?	1	1	55.9107	100	4	31.8968	4
Gene_0835.faa.muscle.treefile	44	1	1	?	?	1	1	44.6341	100	0	31.2806	4
Gene_0930.faa.prank.best.fas.treefile	61	1	0	1	?	1	1	75.6034	100	9	26.2888	4
Gene_0941.faa.prank.best.fas.treefile	62	1	0	1	?	1	1	64	100	7	30.5381	4
Gene_0989.faa.muscle.treefile	54	1	0	1	?	1	1	55.9412	100	1	34.2696	4
Gene_0017.faa.mafft.treefile	59	1	0	1	?	0	1	63.8036	100	2	32.4881	3
Gene_0045.faa.prank.best.fas.treefile	61	1	0	1	?	0	1	52.1207	100	2	33.388	3
Gene_0059.faa.muscle.treefile	55	1	0	1	?	0	1	57.0577	100	17	28.7003	3
Gene_0088.faa.prank.best.fas.treefile	57	1	0	1	?	1	0	55.4444	100	0	31.255	3
Gene_0270.faa.prank.best.fas.treefile	50	0	0	1	?	1	1	61.7234	100	3	32.2785	3
Gene_0380.faa.muscle.treefile	49	0	1	1	?	0	1	57.3043	100	4	33.0039	3
Gene_0401.faa.muscle.treefile	59	1	0	1	?	1	0	65.7143	100	7	26.7807	3
Gene_0411.faa.muscle.treefile	60	1	0	1	?	0	1	40.8597	99	1	27.9802	3
Gene_0563.faa.prank.best.fas.treefile	50	1	0	1	?	0	1	61.2128	100	6	31.3796	3
Gene_0615.faa.prank.best.fas.treefile	50	1	0	1	?	1	0	61.3191	100	1	32.9881	3
Gene_0626.faa.muscle.treefile	60	1	1	1	?	0	0	51.3509	100	2	31.1445	3
Gene_0639.faa.mafft.treefile	60	1	0	1	?	0	1	55.7895	100	2	33.4925	3
Gene_0644.faa.muscle.treefile	49	1	0	1	?	0	1	64.6957	100	8	28.9579	3
Gene_0668.faa.muscle.treefile	58	0	0	1	?	1	1	57.2	100	4	30.2092	3
Gene_0695.faa.prank.best.fas.treefile	50	1	0	1	?	1	0	58.0213	100	7	32.6213	3
Gene_0802.faa.prank.best.fas.treefile	51	0	0	1	?	1	1	62.7917	100	2	30.5164	3
Gene_0808.faa.prank.best.fas.treefile	50	1	0	1	?	1	0	67.0426	100	10	31.6349	3
Gene_0904.faa.muscle.treefile	61	0	1	0	?	1	1	60.2759	100	9	31.6913	3
Gene_0911.faa.muscle.treefile	52	1	0	1	?	0	1	60.1224	100	4	32.4551	3
Gene_0912.faa.prank.best.fas.treefile	39	0	1	1	?	1	0	33.0278	95	1	29.7858	3
Gene_0958.faa.mafft.treefile	55	0	0	1	?	1	1	42.2115	100	0	35.696	3
Gene_0964.faa.prank.best.fas.treefile	63	1	1	1	?	0	0	45.55	100	0	29.2452	3
Gene_0983.faa.prank.best.fas.treefile	43	0	0	1	?	1	1	47.45	100	1	32.1924	3
Gene_1021.faa.prank.best.fas.treefile	36	1	0	1	?	0	1	68.3939	100	10	31.3359	3
Gene_0016.faa.muscle.treefile	53	0	0	1	?	1	0	62.38	100	10	32.4012	2
Gene_0037.faa.mafft.treefile	51	0	0	1	?	1	0	53.1458	100	0	34.788	2
Gene_0051.faa.muscle.treefile	34	1	0	1	?	0	0	61.9677	100	10	28.3611	2
Gene_0070.faa.mafft.treefile	63	1	0	1	?	0	0	46.0667	100	0	33.7401	2
Gene_0092.faa.muscle.treefile	46	1	0	1	?	0	0	52.3953	100	2	37.6218	2
Gene_0101.faa.mafft.treefile	58	0	0	1	?	0	1	58.0182	100	6	29.1076	2
Gene_0120.faa.muscle.treefile	52	1	0	1	?	0	0	40.8163	100	0	34.2528	2
Gene_0121.faa.prank.best.fas.treefile	40	1	0	1	?	0	0	56.1081	100	2	34.0515	2
Gene_0135.faa.mafft.treefile	55	0	1	1	?	0	0	50.6538	100	0	35.0054	2
Gene_0143.faa.prank.best.fas.treefile	65	0	0	1	?	1	0	53.129	100	0	32.9156	2
Gene_0144.faa.muscle.treefile	57	1	0	1	?	0	0	44.7963	100	0	35.0113	2
Gene_0156.faa.mafft.treefile	50	1	0	1	?	0	0	47.5957	100	0	35.7662	2
Gene_0171.faa.mafft.treefile	63	1	0	1	?	0	0	42.6	100	0	32.6441	2
Gene_0178.faa.muscle.treefile	44	1	0	1	?	0	0	59.7805	100	3	32.886	2
Gene_0180.faa.muscle.treefile	59	0	0	1	?	0	1	60.1607	100	6	29.8973	2
Gene_0272.faa.muscle.treefile	52	0	0	1	?	1	0	56.9796	100	0	31.8674	2
Gene_0281.faa.prank.best.fas.treefile	57	0	0	0	?	1	1	50.7593	100	1	33.4038	2
Gene_0395.faa.muscle.treefile	43	1	0	1	?	0	0	47.15	100	0	34.5699	2
Gene_0414.faa.prank.best.fas.treefile	61	0	0	1	?	1	0	50.1724	100	0	34.8411	2
Gene_0487.faa.mafft.treefile	56	0	0	1	?	0	1	40.3962	100	0	35.706	2
Gene_0519.faa.muscle.treefile	56	1	0	1	?	0	0	53.7547	100	1	35.61	2
Gene_0548.faa.muscle.treefile	60	0	0	1	?	0	1	54.2105	100	0	36.1016	2
Gene_0557.faa.prank.best.fas.treefile	44	0	0	1	?	0	1	66	100	8	29.1338	2
Gene_0568.faa.prank.best.fas.treefile	53	0	0	1	?	0	1	62.12	100	5	32.1774	2
Gene_0604.faa.mafft.treefile	35	0	0	1	?	1	0	42.5	100	3	31.8826	2
Gene_0622.faa.mafft.treefile	55	1	0	1	?	0	0	45.3654	100	0	33.3317	2
Gene_0625.faa.prank.best.fas.treefile	45	0	0	1	?	1	?	69.8333	100	19	25.0608	2
Gene_0641.faa.prank.best.fas.treefile	56	1	0	1	?	0	0	48.434	100	0	32.1309	2
Gene_0651.faa.mafft.treefile	56	1	0	1	?	0	0	55.7547	100	1	34.5652	2
Gene_0654.faa.muscle.treefile	59	1	0	1	?	0	0	48.2321	100	0	30.1348	2
Gene_0661.faa.prank.best.fas.treefile	49	0	0	1	?	0	1	76.4348	100	13	26.37	2
Gene_0667.faa.prank.best.fas.treefile	51	0	0	1	?	1	0	57.2917	99	1	30.7462	2
Gene_0677.faa.mafft.treefile	50	0	0	1	?	0	1	51.383	100	2	31.2271	2
Gene_0681.faa.mafft.treefile	57	0	0	1	?	0	1	65.463	100	14	27.9747	2
Gene_0696.faa.muscle.treefile	52	0	0	1	?	1	0	52.4286	100	5	33.7699	2
Gene_0703.faa.prank.best.fas.treefile	61	0	0	1	?	0	1	40.7241	100	0	31.1812	2
Gene_0745.faa.prank.best.fas.treefile	52	0	0	1	?	0	1	61.1429	100	11	29.4043	2
Gene_0775.faa.mafft.treefile	49	1	0	1	?	0	0	49.5652	100	4	32.1685	2
Gene_0806.faa.prank.best.fas.treefile	60	0	0	1	?	1	0	45.4737	99	0	34.0691	2
Gene_0822.faa.prank.best.fas.treefile	62	1	0	1	?	0	0	44.1695	100	1	32.8624	2
Gene_0874.faa.muscle.treefile	45	0	0	1	?	0	1	45.3095	100	4	31.9773	2
Gene_0891.faa.prank.best.fas.treefile	66	1	0	1	?	0	0	59.127	100	1	30.7228	2
Gene_0894.faa.muscle.treefile	62	1	0	1	?	0	0	46.4407	100	0	34.5711	2
Gene_0895.faa.muscle.treefile	41	1	0	1	?	0	0	51.9211	100	1	31.9369	2
Gene_0910.faa.muscle.treefile	45	1	0	1	?	0	0	32.7857	99	0	32.042	2
Gene_0917.faa.mafft.treefile	45	1	0	1	?	0	0	70.0476	100	4	30.5941	2
Gene_0921.faa.muscle.treefile	62	0	1	1	?	0	0	54.339	100	6	30.0393	2
Gene_0947.faa.prank.best.fas.treefile	58	1	0	1	?	0	0	52.9455	100	0	33.68	2
Gene_0966.faa.prank.best.fas.treefile	61	1	0	1	?	0	0	39.3103	100	0	36.3537	2
Gene_0975.faa.prank.best.fas.treefile	52	0	0	1	?	0	1	37.551	100	0	34.1922	2
Gene_1033.faa.muscle.treefile	42	0	1	1	?	0	0	60.1026	100	3	28.6927	2
Gene_0007.faa.prank.best.fas.treefile	63	0	0	1	?	0	0	40.4167	100	0	35.8902	1
Gene_0020.faa.mafft.treefile	53	0	0	1	?	0	0	55.84	100	2	34.3525	1
Gene_0044.faa.muscle.treefile	43	0	0	1	?	0	?	39.325	100	0	32.0604	1
Gene_0062.faa.mafft.treefile	61	0	0	1	?	0	0	52.6552	100	1	32.6246	1
Gene_0063.faa.muscle.treefile	67	0	0	1	?	0	0	37.4531	100	1	31.8693	1
Gene_0064.faa.mafft.treefile	62	0	0	1	?	0	0	38.4237	100	0	33.8121	1
Gene_0066.faa.mafft.treefile	64	0	0	1	?	0	0	58.3934	100	5	30.6221	1
Gene_0068.faa.prank.best.fas.treefile	50	0	0	1	?	0	0	47.2128	100	4	32.5	1
Gene_0073.faa.prank.best.fas.treefile	49	0	0	1	?	0	0	52.8478	100	0	33.9174	1
Gene_0076.faa.muscle.treefile	56	0	0	1	?	0	0	49.3208	100	0	33.6849	1
Gene_0084.faa.mafft.treefile	59	0	0	1	?	0	0	41.4286	100	0	32.8752	1
Gene_0086.faa.muscle.treefile	57	0	0	1	?	0	0	53.6667	100	0	32.2898	1
Gene_0090.faa.prank.best.fas.treefile	64	0	0	1	?	0	0	45.7377	100	0	34.1332	1
Gene_0094.faa.muscle.treefile	39	0	0	?	?	?	1	50.3333	100	1	36.7559	1
Gene_0098.faa.mafft.treefile	47	0	0	1	?	0	0	50.8636	100	1	35.9081	1
Gene_0105.faa.muscle.treefile	51	0	0	1	?	0	0	45.0417	100	0	39.2948	1
Gene_0123.faa.prank.best.fas.treefile	65	0	0	1	?	0	0	55.4032	100	1	32.5237	1
Gene_0128.faa.mafft.treefile	46	0	0	1	?	0	0	25.0233	96	0	28.7681	1
Gene_0129.faa.prank.best.fas.treefile	55	0	0	1	?	0	0	36.9615	100	0	32.5257	1
Gene_0140.faa.prank.best.fas.treefile	53	0	0	1	?	0	0	29.68	95	0	31.3722	1
Gene_0141.faa.mafft.treefile	40	0	0	1	?	0	0	33.8108	100	1	27.843	1
Gene_0146.faa.prank.best.fas.treefile	54	0	0	1	?	0	0	41.1961	100	0	36.8292	1
Gene_0177.faa.muscle.treefile	46	0	0	1	?	0	0	43.5581	100	0	31.7749	1
Gene_0181.faa.mafft.treefile	52	0	0	1	?	0	0	39.3265	100	0	34.2627	1
Gene_0208.faa.mafft.treefile	60	0	0	1	?	0	0	42.0702	100	0	35.9116	1
Gene_0251.faa.mafft.treefile	51	0	0	1	?	0	0	60.1458	100	3	33.6347	1
Gene_0253.faa.prank.best.fas.treefile	60	0	0	1	?	0	0	56.7018	100	2	32.4929	1
Gene_0257.faa.muscle.treefile	52	0	0	1	?	0	0	50.8571	100	0	32.9204	1
Gene_0268.faa.muscle.treefile	59	0	0	1	?	0	0	38.7857	100	0	31.2174	1
Gene_0277.faa.prank.best.fas.treefile	50	0	0	1	?	0	0	37.1915	100	0	33.6418	1
Gene_0278.faa.muscle.treefile	56	0	0	1	?	0	0	45.7547	100	1	32.5129	1
Gene_0289.faa.mafft.treefile	52	0	0	1	?	0	0	56.5714	100	1	34.1204	1
Gene_0311.faa.prank.best.fas.treefile	61	0	0	1	?	0	0	37.9138	100	0	34.9183	1
Gene_0315.faa.mafft.treefile	58	0	0	1	?	0	0	48.1273	100	1	32.5448	1
Gene_0327.faa.prank.best.fas.treefile	59	0	0	1	?	0	0	44.875	100	2	33.9517	1
Gene_0340.faa.muscle.treefile	65	0	0	1	?	0	0	45.5323	100	0	32.4115	1
Gene_0346.faa.mafft.treefile	55	0	0	1	?	0	0	41.3462	100	0	37.184	1
Gene_0348.faa.mafft.treefile	53	0	0	1	?	0	0	55	100	2	35.5933	1
Gene_0352.faa.mafft.treefile	55	0	0	1	?	0	0	61.4231	100	10	29.3751	1
Gene_0372.faa.prank.best.fas.treefile	56	0	0	1	?	0	0	41.9811	100	0	36.3191	1
Gene_0390.faa.prank.best.fas.treefile	52	0	0	1	?	0	0	58.0408	100	3	33.324	1
Gene_0394.faa.muscle.treefile	52	0	0	1	?	0	0	53.4082	100	1	31.1048	1
Gene_0407.faa.prank.best.fas.treefile	60	0	0	1	?	0	0	42.3158	100	0	35.0584	1
Gene_0408.faa.prank.best.fas.treefile	46	0	0	1	?	0	0	45.8837	100	0	31.5788	1
Gene_0412.faa.muscle.treefile	53	0	0	1	?	0	0	26.52	100	0	28.0066	1
Gene_0415.faa.prank.best.fas.treefile	50	1	0	?	?	0	0	38.5745	99	0	33.5659	1
Gene_0443.faa.muscle.treefile	60	0	0	1	?	0	0	36.6491	100	0	33.7522	1
Gene_0446.faa.prank.best.fas.treefile	51	0	0	1	?	0	0	54.2708	100	0	34.2957	1
Gene_0450.faa.mafft.treefile	44	0	0	1	?	0	0	34.2927	100	0	32.0581	1
Gene_0455.faa.prank.best.fas.treefile	48	0	0	1	?	0	0	59.3556	100	2	30.4486	1
Gene_0457.faa.muscle.treefile	59	0	0	1	?	0	0	56.7321	100	0	33.6253	1
Gene_0484.faa.mafft.treefile	48	0	0	1	?	0	0	47.3333	100	2	33.0064	1
Gene_0498.faa.muscle.treefile	34	0	0	?	?	1	0	40.4516	100	0	36.1599	1
Gene_0511.faa.prank.best.fas.treefile	62	0	0	1	?	0	0	50.6102	100	0	34.431	1
Gene_0513.faa.mafft.treefile	56	0	0	1	?	0	0	47.3208	100	1	31.4935	1
Gene_0524.faa.prank.best.fas.treefile	49	0	0	1	?	0	0	45.7174	100	0	37.4594	1
Gene_0529.faa.muscle.treefile	62	0	0	1	?	0	0	29.5424	97	0	32.1613	1
Gene_0541.faa.muscle.treefile	62	0	0	1	?	0	0	45.8644	100	0	30.7491	1
Gene_0542.faa.muscle.treefile	64	0	0	1	?	0	0	34.9836	100	0	32.5609	1
Gene_0601.faa.prank.best.fas.treefile	55	0	0	1	?	0	0	27.1154	95	0	30.5782	1
Gene_0614.faa.muscle.treefile	58	0	0	1	?	0	0	62.0182	100	6	31.3354	1
Gene_0623.faa.muscle.treefile	48	0	0	1	?	0	0	47.1111	100	2	35.8585	1
Gene_0624.faa.mafft.treefile	57	0	0	1	?	0	0	46.3704	100	0	34.1718	1
Gene_0628.faa.prank.best.fas.treefile	55	0	0	1	?	0	0	49.4038	100	0	29.8549	1
Gene_0629.faa.mafft.treefile	62	0	0	1	?	0	0	62.5085	100	1	30.6862	1
Gene_0631.faa.muscle.treefile	40	0	0	1	?	0	0	42.9189	100	2	35.2814	1
Gene_0645.faa.mafft.treefile	58	0	0	1	?	0	0	32.8545	100	0	31.7435	1
Gene_0652.faa.muscle.treefile	58	0	0	0	?	1	0	36.3273	100	0	36.9723	1
Gene_0657.faa.prank.best.fas.treefile	51	0	0	1	?	0	0	36.8542	96	0	31.7188	1
Gene_0658.faa.prank.best.fas.treefile	66	1	0	0	?	0	0	49	100	0	34.9349	1
Gene_0664.faa.muscle.treefile	56	0	0	1	?	0	0	52.1132	100	0	35.9327	1
Gene_0678.faa.muscle.treefile	57	0	0	1	?	0	0	39.963	100	0	30.4764	1
Gene_0687.faa.mafft.treefile	37	0	0	1	?	0	0	50.8529	100	3	34.0951	1
Gene_0690.faa.muscle.treefile	62	0	0	1	?	0	0	30.2712	99	0	29.5238	1
Gene_0727.faa.prank.best.fas.treefile	50	0	0	1	?	0	0	49.8723	100	0	36.4672	1
Gene_0741.faa.muscle.treefile	58	0	0	1	?	0	0	42.4727	100	2	34.0101	1
Gene_0766.faa.prank.best.fas.treefile	60	0	0	1	?	0	0	44.807	100	3	30.8837	1
Gene_0773.faa.mafft.treefile	56	0	0	1	?	0	0	59.3396	100	1	31.9474	1
Gene_0786.faa.muscle.treefile	48	0	0	1	?	0	0	37.5333	100	0	35.4116	1
Gene_0787.faa.muscle.treefile	62	0	0	1	?	0	0	29.0508	100	0	30.8646	1
Gene_0793.faa.prank.best.fas.treefile	54	0	0	1	?	0	0	22.6275	100	0	28.3106	1
Gene_0807.faa.prank.best.fas.treefile	63	0	0	1	?	0	0	39.8	100	0	31.1362	1
Gene_0813.faa.muscle.treefile	52	0	0	1	?	0	0	54.7551	100	3	34.3604	1
Gene_0819.faa.muscle.treefile	50	0	0	1	?	0	0	43.5532	100	0	37.2032	1
Gene_0834.faa.mafft.treefile	50	0	0	1	?	0	0	27.8936	95	0	29.0108	1
Gene_0848.faa.prank.best.fas.treefile	62	0	0	0	?	1	0	59.678	100	4	32.6639	1
Gene_0857.faa.muscle.treefile	52	0	0	1	?	0	0	45.102	100	0	32.5453	1
Gene_0863.faa.muscle.treefile	45	0	0	1	?	0	0	46.1429	100	0	37.6194	1
Gene_0873.faa.muscle.treefile	47	0	0	1	?	0	0	40.1136	100	0	34.9599	1
Gene_0896.faa.prank.best.fas.treefile	40	0	0	1	?	0	0	44.973	100	3	33.5007	1
Gene_0909.faa.mafft.treefile	36	0	1	?	?	0	0	40.5455	99	0	31.5134	1
Gene_0920.faa.muscle.treefile	57	0	0	1	?	0	0	49.4259	100	1	34.4306	1
Gene_0925.faa.prank.best.fas.treefile	51	0	0	1	?	0	0	54.6042	100	2	32.8714	1
Gene_0927.faa.prank.best.fas.treefile	45	0	0	1	?	0	0	37.6429	100	1	33.5976	1
Gene_0933.faa.prank.best.fas.treefile	64	0	0	1	?	0	0	44.2787	100	1	29.5119	1
Gene_0942.faa.muscle.treefile	49	0	0	1	?	0	0	59.6957	100	4	32.4659	1
Gene_0945.faa.mafft.treefile	48	0	0	1	?	0	0	30.1333	98	0	31.4626	1
Gene_0950.faa.mafft.treefile	49	0	0	1	?	0	0	47.7609	100	3	30.9398	1
Gene_0951.faa.muscle.treefile	60	0	0	1	?	0	0	58.3158	100	0	30.0679	1
Gene_0963.faa.muscle.treefile	47	0	0	1	?	0	0	53.3182	100	2	32.6815	1
Gene_0053.faa.muscle.treefile	47	0	0	0	?	0	0	13.1364	63	0	17.5364	0
Gene_0058.faa.prank.best.fas.treefile	49	0	0	?	?	0	0	26.4348	97	0	27.4873	0
Gene_0152.faa.muscle.treefile	68	0	0	0	?	0	0	26.2308	100	0	30.3304	0
Gene_0158.faa.prank.best.fas.treefile	42	0	0	?	?	0	0	35.5897	100	0	31.6225	0
Gene_0305.faa.prank.best.fas.treefile	64	0	0	0	?	0	0	40.8197	100	0	31.5228	0
Gene_0314.faa.mafft.treefile	41	0	0	?	?	0	0	51.3421	100	0	33.5405	0
Gene_0319.faa.mafft.treefile	49	0	0	0	?	0	0	26.8261	92	0	29.2948	0
Gene_0328.faa.mafft.treefile	51	0	0	0	?	0	0	53.0208	100	6	31.111	0
Gene_0363.faa.muscle.treefile	36	0	0	?	?	0	0	39.7576	100	2	28.1167	0
Gene_0379.faa.mafft.treefile	50	0	0	0	?	0	0	35.8298	100	0	34.8897	0
Gene_0384.faa.mafft.treefile	45	0	0	0	?	0	0	34.381	100	0	33.4393	0
Gene_0470.faa.mafft.treefile	59	0	0	0	?	0	0	32.0536	100	0	32.8337	0
Gene_0503.faa.mafft.treefile	39	0	0	?	?	0	0	39.1667	100	2	33.6398	0
Gene_0576.faa.mafft.treefile	59	0	0	0	?	0	0	54.375	100	6	32.0739	0
Gene_0608.faa.prank.best.fas.treefile	48	0	0	0	?	0	0	40.5556	100	0	34.4974	0
Gene_0674.faa.muscle.treefile	50	0	0	0	?	0	0	44.2766	100	0	36.5715	0
Gene_0843.faa.muscle.treefile	68	0	0	0	?	0	0	35.3077	100	0	31.6641	0
Gene_0969.faa.muscle.treefile	39	0	0	?	?	0	0	34.6944	99	1	28.5344	0
Gene_0974.faa.prank.best.fas.treefile	59	0	0	0	?	0	0	34.4643	99	0	32.3137	0

## Sheet: S2.3 Whelan2015D20 Clan_check r
Tree number	size	Outgroups	Porifera	Ctenophora	Placozoa	Cnidaria	Bilateria	boot_average	boot_max	boot_min	boot_stdev	# Clans recapitulated
Gene_0565.aln.mafft.treefile	57	1	1	1	?	1	1	92.3333	100	64	10.4403	5
Gene_0930.aln.mafft.treefile	59	1	1	1	?	1	1	89.3214	100	45	15.7663	5
Gene_0035.aln.mafft.treefile	52	1	1	1	?	1	0	86.9184	100	24	20.5286	4
Gene_0041.aln.prank.best.fas.treefile	54	1	0	1	?	1	1	83.7059	100	25	20.21	4
Gene_0131.aln.mafft.treefile	57	1	0	1	?	1	1	87.8704	100	33	15.4549	4
Gene_0536.aln.mafft.treefile	53	1	0	1	?	1	1	82.56	100	33	21.6852	4
Gene_0651.aln.prank.best.fas.treefile	56	1	0	1	?	1	1	83.0377	100	35	20.6516	4
Gene_0709.aln.prank.best.fas.treefile	59	1	0	1	?	1	1	84.3571	100	37	18.7268	4
Gene_0941.aln.mafft.treefile	62	1	0	1	?	1	1	82.6271	100	16	24.8213	4
Gene_0989.aln.mafft.treefile	54	1	0	1	?	1	1	84.1765	100	37	19.2778	4
Gene_0017.aln.prank.best.fas.treefile	59	1	0	1	?	0	1	65.1429	100	5	31.2818	3
Gene_0059.aln.mafft.treefile	55	1	0	1	?	0	1	82.9423	100	34	17.2341	3
Gene_0281.aln.mafft.treefile	57	1	0	0	?	1	1	81.537	100	19	21.7202	3
Gene_0380.aln.muscle.treefile	49	0	1	1	?	0	1	78.587	100	19	24.6317	3
Gene_0411.aln.muscle.treefile	60	1	0	1	?	0	1	75.7193	100	27	21.1426	3
Gene_0511.aln.mafft.treefile	62	0	1	1	?	0	1	79.0847	100	29	21.4344	3
Gene_0626.aln.muscle.treefile	48	1	1	1	?	0	0	78.9111	100	26	21.8346	3
Gene_0644.aln.mafft.treefile	49	1	0	1	?	0	1	85.3478	100	35	18.123	3
Gene_0667.aln.mafft.treefile	38	0	0	1	?	1	1	74.8571	100	40	21.081	3
Gene_0668.aln.muscle.treefile	58	0	0	1	?	1	1	84	100	22	20.9684	3
Gene_0691.aln.prank.best.fas.treefile	53	0	0	1	?	1	1	76.16	100	23	28.0516	3
Gene_0695.aln.prank.best.fas.treefile	50	1	0	1	?	1	0	77.8511	100	20	26.0008	3
Gene_0745.aln.mafft.treefile	52	1	0	1	?	0	1	86.9592	100	44	15.6882	3
Gene_0808.aln.mafft.treefile	50	1	0	1	?	1	0	79.383	100	20	26.5751	3
Gene_0835.aln.mafft.treefile	37	1	1	?	?	1	0	67.5	100	22	24.3881	3
Gene_0904.aln.mafft.treefile	35	1	0	0	?	1	1	73.25	100	37	21.8503	3
Gene_0912.aln.prank.best.fas.treefile	39	0	1	1	?	1	0	65.5556	100	19	24.2939	3
Gene_0958.aln.muscle.treefile	55	0	0	1	?	1	1	73.3654	100	26	23.5274	3
Gene_0964.aln.mafft.treefile	63	1	1	0	?	1	0	76.4333	100	25	22.2406	3
Gene_0016.aln.mafft.treefile	53	0	0	1	?	1	0	60.74	100	4	33.5653	2
Gene_0037.aln.mafft.treefile	51	0	0	1	?	1	0	81.0833	100	39	19.6817	2
Gene_0045.aln.muscle.treefile	61	1	0	1	?	0	0	78.6034	100	22	22.2439	2
Gene_0068.aln.mafft.treefile	41	0	0	1	?	1	0	75.5526	100	11	24.6733	2
Gene_0070.aln.prank.best.fas.treefile	51	1	0	1	?	0	0	72.2083	100	30	23.8336	2
Gene_0073.aln.mafft.treefile	49	0	1	1	?	0	0	75.3043	100	9	29.7481	2
Gene_0105.aln.muscle.treefile	32	1	0	1	?	0	0	59.8621	100	9	31.869	2
Gene_0120.aln.prank.best.fas.treefile	52	1	0	1	?	0	0	76.102	100	4	26.7423	2
Gene_0135.aln.mafft.treefile	55	0	1	1	?	0	0	76.3654	100	12	27.5967	2
Gene_0143.aln.mafft.treefile	65	0	0	1	?	1	0	80.4355	100	18	22.5142	2
Gene_0144.aln.mafft.treefile	57	1	0	1	?	0	0	73.7222	100	8	26.8352	2
Gene_0169.aln.muscle.treefile	58	1	0	1	?	0	0	82.2182	100	37	17.8098	2
Gene_0171.aln.mafft.treefile	63	1	0	1	?	0	0	79.3667	100	25	21.4025	2
Gene_0180.aln.mafft.treefile	59	0	0	1	?	0	1	86.0357	100	37	16.4848	2
Gene_0208.aln.muscle.treefile	60	0	1	1	?	0	0	72.6667	100	31	25.2749	2
Gene_0253.aln.mafft.treefile	52	1	0	1	?	0	0	84.0612	100	34	20.3414	2
Gene_0272.aln.mafft.treefile	52	0	0	1	?	1	0	80.3673	100	10	24.8922	2
Gene_0315.aln.mafft.treefile	58	0	0	1	?	0	1	78.6545	100	36	20.832	2
Gene_0414.aln.prank.best.fas.treefile	51	0	1	1	?	0	0	75.6458	100	28	23.3724	2
Gene_0446.aln.muscle.treefile	51	0	0	1	?	0	1	76.9583	100	18	25.2363	2
Gene_0487.aln.muscle.treefile	56	0	0	1	?	0	1	73.3019	100	10	26.1625	2
Gene_0519.aln.mafft.treefile	56	1	0	1	?	0	0	80.283	100	28	24.0333	2
Gene_0557.aln.mafft.treefile	44	0	0	1	?	0	1	80.2195	100	11	23.3755	2
Gene_0563.aln.mafft.treefile	50	0	0	1	?	0	1	84.1702	100	25	20.4537	2
Gene_0568.aln.mafft.treefile	53	0	0	1	?	0	1	82.8	100	37	21.7963	2
Gene_0614.aln.prank.best.fas.treefile	58	0	0	1	?	0	1	85.3455	100	34	22.1796	2
Gene_0622.aln.prank.best.fas.treefile	55	1	0	1	?	0	0	74.2692	100	20	25.6306	2
Gene_0624.aln.prank.best.fas.treefile	57	1	0	1	?	0	0	78.8148	100	25	23.1349	2
Gene_0625.aln.mafft.treefile	41	0	0	1	?	1	?	84.7895	100	32	20.0528	2
Gene_0639.aln.muscle.treefile	55	0	0	1	?	0	1	82.8269	100	24	22.3079	2
Gene_0654.aln.prank.best.fas.treefile	59	1	0	1	?	0	0	79.0714	100	21	23.4725	2
Gene_0681.aln.prank.best.fas.treefile	35	0	?	1	?	0	1	82.5625	100	36	18.0692	2
Gene_0696.aln.muscle.treefile	52	0	0	1	?	1	0	78.6531	100	22	24.9273	2
Gene_0703.aln.prank.best.fas.treefile	61	0	0	1	?	0	1	76.4138	100	14	25.0751	2
Gene_0802.aln.mafft.treefile	45	0	0	?	?	1	1	81.881	100	21	20.6941	2
Gene_0806.aln.muscle.treefile	60	0	0	1	?	1	0	76.2281	100	14	26.1319	2
Gene_0822.aln.prank.best.fas.treefile	62	1	0	1	?	0	0	70.4237	100	12	28.6671	2
Gene_0874.aln.muscle.treefile	45	0	0	1	?	0	1	75.881	100	23	24.7581	2
Gene_0894.aln.prank.best.fas.treefile	62	1	0	1	?	0	0	79.1695	100	26	23.5344	2
Gene_0910.aln.prank.best.fas.treefile	43	1	0	1	?	0	0	56.65	100	16	29.2237	2
Gene_0917.aln.muscle.treefile	45	1	0	1	?	0	0	83	100	12	27.4816	2
Gene_0921.aln.mafft.treefile	60	0	1	1	?	0	0	83.7544	100	23	18.3755	2
Gene_0947.aln.prank.best.fas.treefile	58	1	0	1	?	0	0	81.9818	100	16	20.4375	2
Gene_0975.aln.prank.best.fas.treefile	52	0	0	1	?	0	1	66.7347	100	10	28.7173	2
Gene_0983.aln.muscle.treefile	43	0	0	1	?	0	1	76.375	100	19	24.4782	2
Gene_0007.aln.muscle.treefile	63	0	0	1	?	0	0	41.55	100	0	35.8731	1
Gene_0020.aln.muscle.treefile	53	0	0	1	?	0	0	81.38	100	22	21.5136	1
Gene_0044.aln.muscle.treefile	43	0	0	1	?	0	?	72.175	100	14	23.7001	1
Gene_0063.aln.mafft.treefile	67	0	0	1	?	0	0	70.4375	100	14	25.068	1
Gene_0064.aln.muscle.treefile	62	0	0	1	?	0	0	73.5254	100	28	22.6935	1
Gene_0066.aln.mafft.treefile	64	0	0	1	?	0	0	84.8033	100	27	20.6864	1
Gene_0076.aln.mafft.treefile	56	0	0	1	?	0	0	75.2642	100	4	27.8284	1
Gene_0084.aln.prank.best.fas.treefile	59	0	0	1	?	0	0	77.9107	100	18	23.7007	1
Gene_0086.aln.prank.best.fas.treefile	57	0	0	1	?	0	0	85.0926	100	33	19.6518	1
Gene_0088.aln.muscle.treefile	57	0	0	1	?	0	0	79.1852	100	21	23.8476	1
Gene_0090.aln.mafft.treefile	64	0	0	1	?	0	0	83.7541	100	18	20.925	1
Gene_0098.aln.mafft.treefile	47	0	0	1	?	0	0	73.8864	100	22	26.8559	1
Gene_0123.aln.prank.best.fas.treefile	35	1	0	?	?	0	0	70.3438	100	5	26.1039	1
Gene_0129.aln.prank.best.fas.treefile	55	0	0	1	?	0	0	67.7308	100	16	27.1315	1
Gene_0140.aln.mafft.treefile	46	0	0	1	?	0	0	65.5814	100	19	23.5008	1
Gene_0141.aln.muscle.treefile	40	0	0	1	?	0	0	64.0541	100	8	28.4215	1
Gene_0146.aln.prank.best.fas.treefile	45	0	0	1	?	0	0	72.9524	100	28	21.4986	1
Gene_0152.aln.mafft.treefile	60	0	0	1	?	0	0	65.9298	100	22	24.7421	1
Gene_0156.aln.prank.best.fas.treefile	37	1	0	?	?	0	0	73.2647	100	8	26.7838	1
Gene_0158.aln.mafft.treefile	35	1	0	?	?	0	0	60.0625	99	19	26.6493	1
Gene_0177.aln.mafft.treefile	41	0	0	1	?	0	0	71.7368	100	15	23.6962	1
Gene_0181.aln.prank.best.fas.treefile	52	0	0	1	?	0	0	71.4898	100	16	27.251	1
Gene_0251.aln.mafft.treefile	51	0	0	1	?	0	0	79.2917	100	23	23.263	1
Gene_0257.aln.muscle.treefile	52	0	0	1	?	0	0	77.4286	100	20	24.2049	1
Gene_0268.aln.mafft.treefile	53	0	0	1	?	0	0	75.7	100	8	23.0298	1
Gene_0277.aln.muscle.treefile	50	0	0	1	?	0	0	72.5532	100	18	26.8968	1
Gene_0278.aln.mafft.treefile	56	0	0	1	?	0	0	84.5472	100	21	21.0888	1
Gene_0289.aln.muscle.treefile	52	0	0	1	?	0	0	79.3673	100	29	23.0427	1
Gene_0305.aln.muscle.treefile	64	0	0	1	?	0	0	75.8197	100	20	22.3603	1
Gene_0311.aln.muscle.treefile	51	0	0	1	?	0	0	65.4167	100	17	25.0415	1
Gene_0340.aln.mafft.treefile	65	0	0	1	?	0	0	77.8548	100	16	24.3852	1
Gene_0346.aln.mafft.treefile	44	0	0	1	?	0	0	62.5366	100	16	27.7129	1
Gene_0348.aln.mafft.treefile	53	0	0	1	?	0	0	81.1	100	34	19.3435	1
Gene_0372.aln.mafft.treefile	32	0	0	?	?	1	0	58.6552	100	18	24.9279	1
Gene_0379.aln.mafft.treefile	50	0	0	0	?	0	1	68.4894	100	7	26.7414	1
Gene_0390.aln.prank.best.fas.treefile	52	0	0	1	?	0	0	83.1837	100	15	20.0954	1
Gene_0394.aln.mafft.treefile	52	0	0	1	?	0	0	81.5714	100	25	21.9331	1
Gene_0395.aln.mafft.treefile	43	0	0	1	?	0	0	74.05	100	4	26.3675	1
Gene_0401.aln.muscle.treefile	39	0	0	?	?	0	1	80.3611	100	21	22.1412	1
Gene_0407.aln.prank.best.fas.treefile	60	0	0	1	?	0	0	76.7368	100	14	23.9506	1
Gene_0415.aln.mafft.treefile	50	1	0	?	?	0	0	73.0213	100	13	24.376	1
Gene_0443.aln.prank.best.fas.treefile	60	0	0	1	?	0	0	73.1053	100	24	23.3544	1
Gene_0450.aln.mafft.treefile	44	0	0	1	?	0	0	66.6585	100	25	25.4258	1
Gene_0455.aln.prank.best.fas.treefile	39	1	0	?	?	0	0	72.8333	100	12	27.3765	1
Gene_0513.aln.mafft.treefile	56	0	0	1	?	0	0	81.4528	100	41	17.6513	1
Gene_0524.aln.mafft.treefile	49	0	0	1	?	0	0	75.6087	100	32	19.9319	1
Gene_0529.aln.muscle.treefile	62	0	0	1	?	0	0	70.0508	100	16	25.1796	1
Gene_0542.aln.muscle.treefile	64	0	0	1	?	0	0	69.3279	100	12	24.9982	1
Gene_0601.aln.prank.best.fas.treefile	55	0	0	1	?	0	0	62.7692	100	12	27.6291	1
Gene_0608.aln.mafft.treefile	48	0	0	1	?	0	0	70.5556	100	29	23.0926	1
Gene_0623.aln.prank.best.fas.treefile	48	0	0	1	?	0	0	75.8444	100	18	26.5212	1
Gene_0629.aln.mafft.treefile	62	0	0	1	?	0	0	86.2373	100	40	19.3017	1
Gene_0641.aln.mafft.treefile	54	0	0	1	?	0	0	79.4314	100	19	23.5957	1
Gene_0652.aln.mafft.treefile	40	0	0	1	?	0	0	63.3243	100	13	27.8801	1
Gene_0657.aln.muscle.treefile	51	0	0	1	?	0	0	74.7292	100	28	18.9514	1
Gene_0664.aln.mafft.treefile	56	0	0	1	?	0	0	79.3019	100	28	24.0091	1
Gene_0678.aln.mafft.treefile	57	0	0	1	?	0	0	79.3333	100	36	16.9826	1
Gene_0687.aln.muscle.treefile	37	0	0	1	?	0	0	72.8529	100	14	27.5992	1
Gene_0727.aln.mafft.treefile	50	0	0	1	?	0	0	74.7021	100	16	30.2415	1
Gene_0741.aln.muscle.treefile	40	0	0	1	?	0	0	65.1351	100	10	25.9929	1
Gene_0766.aln.muscle.treefile	49	0	0	1	?	0	0	70.2391	100	10	26.4946	1
Gene_0773.aln.mafft.treefile	56	0	0	1	?	0	0	81.3962	100	20	22.7408	1
Gene_0786.aln.prank.best.fas.treefile	48	0	0	1	?	0	0	72.4667	100	21	25.4039	1
Gene_0787.aln.muscle.treefile	62	0	0	1	?	0	0	72.7288	100	13	23.2093	1
Gene_0807.aln.mafft.treefile	63	0	0	1	?	0	0	78.7	100	14	21.8764	1
Gene_0813.aln.muscle.treefile	52	0	0	1	?	0	0	81	100	30	22.5307	1
Gene_0819.aln.muscle.treefile	50	0	0	1	?	0	0	68.9574	100	23	27.7749	1
Gene_0834.aln.mafft.treefile	50	0	0	1	?	0	0	66.2128	100	10	26.8399	1
Gene_0857.aln.prank.best.fas.treefile	52	0	0	1	?	0	0	80.8367	100	29	20.3584	1
Gene_0873.aln.mafft.treefile	47	0	0	1	?	0	0	75.3636	100	13	23.1596	1
Gene_0895.aln.mafft.treefile	41	0	0	1	?	0	0	78.0789	100	28	22.7323	1
Gene_0896.aln.prank.best.fas.treefile	40	0	0	1	?	0	0	72.2432	100	24	27.1178	1
Gene_0909.aln.mafft.treefile	34	0	1	?	?	0	0	72.2258	100	26	23.4324	1
Gene_0920.aln.muscle.treefile	38	0	0	1	?	0	0	71.4	100	13	23.473	1
Gene_0925.aln.prank.best.fas.treefile	51	0	0	1	?	0	0	78.0833	100	17	24.6406	1
Gene_0927.aln.prank.best.fas.treefile	40	0	0	1	?	0	0	64.5135	100	11	27.9039	1
Gene_0933.aln.prank.best.fas.treefile	64	0	0	1	?	0	0	76.7213	100	24	22.3248	1
Gene_0942.aln.mafft.treefile	49	0	0	1	?	0	0	81.2174	100	10	23.7477	1
Gene_0945.aln.prank.best.fas.treefile	48	0	0	1	?	0	0	70.5111	100	17	23.6884	1
Gene_0950.aln.muscle.treefile	49	0	0	1	?	0	0	77.8043	100	20	22.6597	1
Gene_0951.aln.mafft.treefile	60	0	0	1	?	0	0	85.2456	100	17	20.7544	1
Gene_0963.aln.mafft.treefile	47	0	0	1	?	0	0	82.7045	100	17	23.2199	1
Gene_0966.aln.prank.best.fas.treefile	61	0	0	1	?	0	0	72.8103	100	11	28.2479	1
Gene_0053.aln.mafft.treefile	47	0	0	0	?	0	0	56.3864	94	15	21.7457	0
Gene_0058.aln.prank.best.fas.treefile	49	0	0	?	?	0	0	65.3043	100	27	22.3897	0
Gene_0062.aln.prank.best.fas.treefile	34	0	0	?	?	0	0	75.1613	100	26	23.8762	0
Gene_0128.aln.prank.best.fas.treefile	46	0	0	0	?	0	0	63.1628	100	16	27.1215	0
Gene_0314.aln.mafft.treefile	41	0	0	?	?	0	0	74.5	100	12	26.7028	0
Gene_0319.aln.mafft.treefile	49	0	0	0	?	0	0	67	100	9	23.5307	0
Gene_0327.aln.mafft.treefile	41	0	0	?	?	0	0	55.0789	100	8	29.3673	0
Gene_0328.aln.mafft.treefile	38	0	0	?	?	0	0	73.8857	100	16	24.9786	0
Gene_0384.aln.muscle.treefile	37	0	0	0	?	0	0	59.7353	99	13	25.8164	0
Gene_0412.aln.mafft.treefile	48	0	0	0	?	0	0	65.6	99	11	24.239	0
Gene_0470.aln.mafft.treefile	51	0	0	0	?	0	0	63.8333	100	11	28.7325	0
Gene_0541.aln.prank.best.fas.treefile	39	0	0	?	?	0	0	68.6111	99	21	22.2302	0
Gene_0576.aln.mafft.treefile	35	0	0	?	?	0	0	72.75	100	21	24.2873	0
Gene_0645.aln.prank.best.fas.treefile	49	0	0	0	?	0	0	65.2391	100	14	25.5345	0
Gene_0658.aln.mafft.treefile	66	0	0	0	?	0	0	78.8413	100	27	23.2442	0
Gene_0674.aln.muscle.treefile	44	0	0	0	?	0	0	77.1951	100	25	24.8588	0
Gene_0690.aln.mafft.treefile	45	0	0	?	?	0	0	63.8333	99	5	25.4249	0
Gene_0793.aln.mafft.treefile	47	0	0	?	?	0	0	60.4545	100	12	23.9777	0
Gene_0843.aln.muscle.treefile	68	0	0	0	?	0	0	65.0615	100	8	27.8075	0
Gene_0969.aln.muscle.treefile	39	0	0	?	?	0	0	68.9444	100	29	22.1935	0
Gene_0974.aln.muscle.treefile	59	0	0	0	?	0	0	75.6429	100	4	25.4393	0

## Sheet: S2.4 Simion2017 Clan_check resu
Tree number	size	Outgroups	Porifera	Ctenophora	Placozoa	Cnidaria	Bilateria	boot_average	boot_max	boot_min	boot_stdev	# Clans recapitulated
V2META10033-1-42-Calc_Hmm10-BMGE05.ali.dealigned.prank.best.fas.treefile	63	1	1	1	?	1	1	63.5167	100	4	29.9869	5
V2META10342-1-1-42-Calc_Hmm10-BMGE05.ali.dealigned.prank.best.fas.treefile	70	1	1	1	?	1	1	66.6567	100	11	27.3902	5
V2META10904-42-Calc_Hmm10-BMGE05.ali.dealigned.prank.best.fas.treefile	93	1	1	1	?	1	1	68.6	100	4	30.3384	5
V2META10948-1-42-Calc_Hmm10-BMGE05.ali.dealigned.muscle.treefile	76	1	1	1	?	1	1	56.6301	100	3	30.254	5
V2META11726-2-42-Calc_Hmm10-BMGE05.ali.dealigned.muscle.treefile	75	1	1	1	?	1	1	82.125	100	14	24.5668	5
V2META11778-42-Calc_Hmm10-BMGE05.ali.dealigned.mafft.treefile	84	1	1	1	?	1	1	73.4815	100	10	28.7381	5
V2META11910-42-Calc_Hmm10-BMGE05.ali.dealigned.mafft.treefile	80	1	1	1	?	1	1	71.5455	100	16	27.7641	5
V2META11924-42-Calc_Hmm10-BMGE05.ali.dealigned.muscle.treefile	75	1	1	1	?	1	1	69.25	100	20	27.0769	5
V2META12048-42-Calc_Hmm10-BMGE05.ali.dealigned.mafft.treefile	74	1	1	1	?	1	1	59.8592	100	2	32.3708	5
V2META12097-42-Calc_Hmm10-BMGE05.ali.dealigned.prank.best.fas.treefile	71	1	1	1	?	1	1	48.8382	100	0	32.6351	5
V2META12326-42-Calc_Hmm10-BMGE05.ali.dealigned.mafft.treefile	75	1	1	1	?	1	1	74.1111	100	26	25.9409	5
V2META12501-42-Calc_Hmm10-BMGE05.ali.dealigned.prank.best.fas.treefile	65	1	1	1	?	1	1	55	100	5	27.7442	5
V2META12654-42-Calc_Hmm10-BMGE05.ali.dealigned.muscle.treefile	67	1	1	1	?	1	1	52.6719	100	2	31.8414	5
V2META12818-42-Calc_Hmm10-BMGE05.ali.dealigned.mafft.treefile	75	1	1	1	?	1	1	62.25	100	0	34.6209	5
V2META12930-42-Calc_Hmm10-BMGE05.ali.dealigned.muscle.treefile	65	1	1	1	?	1	1	70.5161	100	15	26.2191	5
V2META13074-42-Calc_Hmm10-BMGE05.ali.dealigned.mafft.treefile	83	1	1	1	?	1	1	66.75	100	4	26.3019	5
V2META13084-42-Calc_Hmm10-BMGE05.ali.dealigned.mafft.treefile	83	1	1	1	?	1	1	62.45	100	3	30.0695	5
V2META13334-42-Calc_Hmm10-BMGE05.ali.dealigned.mafft.treefile	70	1	1	1	?	1	1	47.8507	100	2	31.8505	5
V2META13460-42-Calc_Hmm10-BMGE05.ali.dealigned.muscle.treefile	81	1	1	1	?	1	1	54.359	100	3	32.1666	5
V2META13632-42-Calc_Hmm10-BMGE05.ali.dealigned.prank.best.fas.treefile	56	1	1	1	?	1	1	60.1132	100	9	29.2747	5
V2META13654-42-Calc_Hmm10-BMGE05.ali.dealigned.mafft.treefile	72	1	1	1	?	1	1	65.7826	100	9	30.1339	5
V2META13859-42-Calc_Hmm10-BMGE05.ali.dealigned.prank.best.fas.treefile	72	1	1	1	?	1	1	56.8261	100	2	31.5452	5
V2META13979-42-Calc_Hmm10-BMGE05.ali.dealigned.muscle.treefile	55	1	1	1	?	1	1	55.1923	100	4	29.9294	5
V2META14215-42-Calc_Hmm10-BMGE05.ali.dealigned.prank.best.fas.treefile	81	1	1	1	?	1	1	56.2051	100	4	30.3464	5
V2META14971-42-Calc_Hmm10-BMGE05.ali.dealigned.muscle.treefile	76	1	1	1	?	1	1	59.3562	100	7	30.0472	5
V2META10054-1-2-2-42-Calc_Hmm10-BMGE05.ali.dealigned.prank.best.fas.treefile	53	1	0	1	?	1	1	55.8	100	13	27.1728	4
V2META10062-2-2-2-2-1-42-Calc_Hmm10-BMGE05.ali.dealigned.muscle.treefile	52	1	1	1	?	1	0	62.0816	100	9	29.4076	4
V2META10079-1-1-1-42-Calc_Hmm10-BMGE05.ali.dealigned.mafft.treefile	76	1	0	1	?	1	1	65.7123	100	11	28.9811	4
V2META10141-1-42-Calc_Hmm10-BMGE05.ali.dealigned.prank.best.fas.treefile	79	1	1	1	?	1	0	59.2368	100	3	33.6483	4
V2META10242-1-42-Calc_Hmm10-BMGE05.ali.dealigned.mafft.treefile	52	1	0	1	?	1	1	61.8163	100	8	31.5903	4
V2META10252-2-1-42-Calc_Hmm10-BMGE05.ali.dealigned.mafft.treefile	83	1	0	1	?	1	1	67.15	100	5	29.3347	4
V2META10298-1-42-Calc_Hmm10-BMGE05.ali.dealigned.mafft.treefile	61	1	0	1	?	1	1	57.9828	100	6	27.4022	4
V2META10325-2-1-2-42-Calc_Hmm10-BMGE05.ali.dealigned.mafft.treefile	76	1	0	1	?	1	1	75.726	100	19	27.0572	4
V2META10325-2-2-2-2-42-Calc_Hmm10-BMGE05.ali.dealigned.prank.best.fas.treefile	92	1	0	1	?	1	1	74.7303	100	1	30.5286	4
V2META10402-2-2-42-Calc_Hmm10-BMGE05.ali.dealigned.mafft.treefile	73	1	0	1	?	1	1	64.6286	100	5	31.048	4
V2META10485-1-42-Calc_Hmm10-BMGE05.ali.dealigned.mafft.treefile	69	1	0	1	?	1	1	65.3182	100	3	28.3988	4
V2META10522-2-1-42-Calc_Hmm10-BMGE05.ali.dealigned.muscle.treefile	59	1	0	1	?	1	1	69.8393	100	26	23.1438	4
V2META10683-2-42-Calc_Hmm10-BMGE05.ali.dealigned.mafft.treefile	65	1	0	1	?	1	1	57.4516	100	3	32.6006	4
V2META10744-2-42-Calc_Hmm10-BMGE05.ali.dealigned.prank.best.fas.treefile	66	1	0	1	?	1	1	58.2698	100	2	33.9604	4
V2META10750-2-2-42-Calc_Hmm10-BMGE05.ali.dealigned.mafft.treefile	85	1	0	1	?	1	1	71.5976	100	10	27.2213	4
V2META10811-2-42-Calc_Hmm10-BMGE05.ali.dealigned.muscle.treefile	79	1	0	1	?	1	1	58.9079	100	8	30.6367	4
V2META10832-1-42-Calc_Hmm10-BMGE05.ali.dealigned.mafft.treefile	89	1	0	1	?	1	1	64.8488	100	7	31.3137	4
V2META10834-1-42-Calc_Hmm10-BMGE05.ali.dealigned.prank.best.fas.treefile	83	1	0	1	?	1	1	63.775	100	9	30.7144	4
V2META10840-2-42-Calc_Hmm10-BMGE05.ali.dealigned.prank.best.fas.treefile	66	1	0	1	?	1	1	66.9365	100	5	28.4816	4
V2META10841-42-Calc_Hmm10-BMGE05.ali.dealigned.muscle.treefile	57	1	0	1	?	1	1	53.963	100	10	28.5456	4
V2META10881-1-42-Calc_Hmm10-BMGE05.ali.dealigned.mafft.treefile	55	1	0	1	?	1	1	47.8846	100	6	29.9979	4
V2META10895-2-42-Calc_Hmm10-BMGE05.ali.dealigned.prank.best.fas.treefile	68	1	0	1	?	1	1	47.4	100	1	30.6533	4
V2META10924-1-42-Calc_Hmm10-BMGE05.ali.dealigned.muscle.treefile	66	1	0	1	?	1	1	58.619	100	2	32.2856	4
V2META10988-1-42-Calc_Hmm10-BMGE05.ali.dealigned.mafft.treefile	84	1	0	1	?	1	1	66.9506	100	12	29.3791	4
V2META11191-2-42-Calc_Hmm10-BMGE05.ali.dealigned.prank.best.fas.treefile	72	1	0	1	?	1	1	61.3623	100	1	35.4818	4
V2META11406-42-Calc_Hmm10-BMGE05.ali.dealigned.muscle.treefile	82	1	0	1	?	1	1	66.038	100	5	32.7188	4
V2META11600-42-Calc_Hmm10-BMGE05.ali.dealigned.mafft.treefile	85	1	0	1	?	1	1	64.7439	100	3	32.0087	4
V2META11679-42-Calc_Hmm10-BMGE05.ali.dealigned.muscle.treefile	61	1	0	1	?	1	1	71.6379	100	10	28.2792	4
V2META11707-1-42-Calc_Hmm10-BMGE05.ali.dealigned.mafft.treefile	68	1	0	1	?	1	1	61.6769	100	7	27.9021	4
V2META11784-42-Calc_Hmm10-BMGE05.ali.dealigned.prank.best.fas.treefile	89	1	0	1	?	1	1	67.0116	100	15	26.9265	4
V2META11824-42-Calc_Hmm10-BMGE05.ali.dealigned.muscle.treefile	78	1	0	1	?	1	1	73.5067	100	8	26.4612	4
V2META11875-42-Calc_Hmm10-BMGE05.ali.dealigned.mafft.treefile	88	1	0	1	?	1	1	77.1647	100	8	28.0558	4
V2META11881-42-Calc_Hmm10-BMGE05.ali.dealigned.mafft.treefile	91	1	1	1	?	0	1	71.2045	100	8	27.8809	4
V2META12030-42-Calc_Hmm10-BMGE05.ali.dealigned.prank.best.fas.treefile	65	1	0	1	?	1	1	53.6129	100	1	31.0335	4
V2META12045-42-Calc_Hmm10-BMGE05.ali.dealigned.muscle.treefile	70	1	0	1	?	1	1	44.3433	99	0	29.6414	4
V2META12072-42-Calc_Hmm10-BMGE05.ali.dealigned.muscle.treefile	62	1	0	1	?	1	1	59.4746	100	6	23.6782	4
V2META12095-42-Calc_Hmm10-BMGE05.ali.dealigned.muscle.treefile	74	1	0	1	?	1	1	55.0986	100	3	30.2283	4
V2META12118-42-Calc_Hmm10-BMGE05.ali.dealigned.muscle.treefile	81	1	0	1	?	1	1	71.4872	100	12	26.771	4
V2META12138-42-Calc_Hmm10-BMGE05.ali.dealigned.mafft.treefile	75	1	0	1	?	1	1	49.4861	100	0	33.2202	4
V2META12192-42-Calc_Hmm10-BMGE05.ali.dealigned.prank.best.fas.treefile	62	1	0	1	?	1	1	50.6949	97	5	28.2292	4
V2META12198-2-42-Calc_Hmm10-BMGE05.ali.dealigned.muscle.treefile	87	1	1	1	?	0	1	58.119	100	4	30.5039	4
V2META12239-42-Calc_Hmm10-BMGE05.ali.dealigned.mafft.treefile	74	1	0	1	?	1	1	69.9296	100	5	28.079	4
V2META12256-42-Calc_Hmm10-BMGE05.ali.dealigned.mafft.treefile	83	1	0	1	?	1	1	69.6875	100	6	30.8657	4
V2META12302-42-Calc_Hmm10-BMGE05.ali.dealigned.prank.best.fas.treefile	68	1	1	1	?	1	0	56.9077	100	4	29.7056	4
V2META12306-42-Calc_Hmm10-BMGE05.ali.dealigned.mafft.treefile	77	1	1	1	?	0	1	61.5135	100	3	30.4778	4
V2META12399-42-Calc_Hmm10-BMGE05.ali.dealigned.prank.best.fas.treefile	82	1	0	1	?	1	1	70.1013	100	13	27.4782	4
V2META12403-42-Calc_Hmm10-BMGE05.ali.dealigned.prank.best.fas.treefile	70	1	0	1	?	1	1	67.3881	100	19	27.8883	4
V2META12408-42-Calc_Hmm10-BMGE05.ali.dealigned.muscle.treefile	66	0	1	1	?	1	1	46.6508	100	1	26.4678	4
V2META12410-42-Calc_Hmm10-BMGE05.ali.dealigned.mafft.treefile	81	1	0	1	?	1	1	54.9103	100	1	30.8084	4
V2META12423-42-Calc_Hmm10-BMGE05.ali.dealigned.mafft.treefile	70	1	0	1	?	1	1	54.8358	100	4	30.9051	4
V2META12425-42-Calc_Hmm10-BMGE05.ali.dealigned.prank.best.fas.treefile	71	1	0	1	?	1	1	61.3088	100	2	31.186	4
V2META12511-42-Calc_Hmm10-BMGE05.ali.dealigned.prank.best.fas.treefile	73	0	1	1	?	1	1	67.5	100	5	30.5987	4
V2META12522-42-Calc_Hmm10-BMGE05.ali.dealigned.prank.best.fas.treefile	63	1	0	1	?	1	1	55.1333	100	2	31.1001	4
V2META12539-42-Calc_Hmm10-BMGE05.ali.dealigned.prank.best.fas.treefile	75	1	0	1	?	1	1	70.5694	100	6	29.9591	4
V2META12620-42-Calc_Hmm10-BMGE05.ali.dealigned.mafft.treefile	77	1	0	1	?	1	1	65.7568	100	6	30.6214	4
V2META12677-42-Calc_Hmm10-BMGE05.ali.dealigned.muscle.treefile	75	1	0	1	?	1	1	53.375	100	3	33.7719	4
V2META12690-42-Calc_Hmm10-BMGE05.ali.dealigned.mafft.treefile	86	1	0	1	?	1	1	62.494	100	3	29.4501	4
V2META12711-42-Calc_Hmm10-BMGE05.ali.dealigned.muscle.treefile	79	1	0	1	?	1	1	70.2632	100	5	31.4962	4
V2META12713-42-Calc_Hmm10-BMGE05.ali.dealigned.prank.best.fas.treefile	74	1	0	1	?	1	1	53.9577	100	1	31.2376	4
V2META12777-42-Calc_Hmm10-BMGE05.ali.dealigned.mafft.treefile	73	1	1	1	?	1	0	56.9429	100	3	33.0804	4
V2META12798-42-Calc_Hmm10-BMGE05.ali.dealigned.mafft.treefile	79	1	0	1	?	1	1	64.2632	100	4	31.9083	4
V2META12898-42-Calc_Hmm10-BMGE05.ali.dealigned.mafft.treefile	64	1	0	1	?	1	1	59.0984	100	6	30.7788	4
V2META12918-42-Calc_Hmm10-BMGE05.ali.dealigned.muscle.treefile	91	1	1	1	?	1	0	50.6023	100	0	35.9364	4
V2META12958-42-Calc_Hmm10-BMGE05.ali.dealigned.muscle.treefile	73	1	0	1	?	1	1	62.1143	100	5	31.633	4
V2META12983-42-Calc_Hmm10-BMGE05.ali.dealigned.muscle.treefile	89	1	0	1	?	1	1	61.3605	100	1	32.9725	4
V2META12988-42-Calc_Hmm10-BMGE05.ali.dealigned.prank.best.fas.treefile	88	1	0	1	?	1	1	50.1412	100	2	32.4128	4
V2META13057-42-Calc_Hmm10-BMGE05.ali.dealigned.muscle.treefile	67	1	0	1	?	1	1	66.9375	100	5	31.3822	4
V2META13072-42-Calc_Hmm10-BMGE05.ali.dealigned.prank.best.fas.treefile	93	1	0	1	?	1	1	72.1667	100	5	31.2233	4
V2META13080-42-Calc_Hmm10-BMGE05.ali.dealigned.muscle.treefile	50	0	1	1	?	1	1	63.8085	100	12	25.1723	4
V2META13178-42-Calc_Hmm10-BMGE05.ali.dealigned.mafft.treefile	84	1	0	1	?	1	1	69.2469	100	19	26.7039	4
V2META13208-42-Calc_Hmm10-BMGE05.ali.dealigned.mafft.treefile	71	1	0	1	?	1	1	48.5	100	6	29.4945	4
V2META13260-42-Calc_Hmm10-BMGE05.ali.dealigned.muscle.treefile	83	1	0	1	?	1	1	74.85	100	13	28.775	4
V2META13310-42-Calc_Hmm10-BMGE05.ali.dealigned.muscle.treefile	85	1	0	1	?	1	1	65.5	100	5	28.0397	4
V2META13357-42-Calc_Hmm10-BMGE05.ali.dealigned.mafft.treefile	77	1	0	1	?	1	1	70.1081	100	7	29.5409	4
V2META13392-42-Calc_Hmm10-BMGE05.ali.dealigned.muscle.treefile	90	1	0	1	?	1	1	54.6437	100	1	33.4784	4
V2META13405-42-Calc_Hmm10-BMGE05.ali.dealigned.muscle.treefile	80	1	0	1	?	1	1	63.0909	100	11	29.8038	4
V2META13414-42-Calc_Hmm10-BMGE05.ali.dealigned.mafft.treefile	81	1	0	1	?	1	1	63.7564	100	2	29.9672	4
V2META13465-42-Calc_Hmm10-BMGE05.ali.dealigned.mafft.treefile	90	0	1	1	?	1	1	55.1609	100	2	32.613	4
V2META13531-42-Calc_Hmm10-BMGE05.ali.dealigned.mafft.treefile	80	0	1	1	?	1	1	62.2078	100	9	29.6518	4
V2META13674-42-Calc_Hmm10-BMGE05.ali.dealigned.prank.best.fas.treefile	87	1	0	1	?	1	1	58.5119	100	1	33.4313	4
V2META13703-2-42-Calc_Hmm10-BMGE05.ali.dealigned.prank.best.fas.treefile	74	1	1	1	?	1	0	65.8451	100	4	30.5064	4
V2META13738-42-Calc_Hmm10-BMGE05.ali.dealigned.muscle.treefile	77	1	0	1	?	1	1	51.8514	100	2	31.9352	4
V2META13753-42-Calc_Hmm10-BMGE05.ali.dealigned.prank.best.fas.treefile	75	1	0	1	?	1	1	64.4722	100	4	28.8116	4
V2META13784-42-Calc_Hmm10-BMGE05.ali.dealigned.prank.best.fas.treefile	86	1	1	1	?	0	1	36.759	99	0	28.9189	4
V2META13792-42-Calc_Hmm10-BMGE05.ali.dealigned.muscle.treefile	75	1	0	1	?	1	1	59.7778	100	10	28.6803	4
V2META13795-42-Calc_Hmm10-BMGE05.ali.dealigned.mafft.treefile	72	1	0	1	?	1	1	35.6232	100	0	32.8449	4
V2META13810-42-Calc_Hmm10-BMGE05.ali.dealigned.prank.best.fas.treefile	75	1	0	1	?	1	1	49.8194	100	1	31.0216	4
V2META13864-42-Calc_Hmm10-BMGE05.ali.dealigned.mafft.treefile	64	1	0	1	?	1	1	44.2131	100	0	31.7294	4
V2META13882-42-Calc_Hmm10-BMGE05.ali.dealigned.prank.best.fas.treefile	71	1	0	1	?	1	1	51.8235	100	1	28.8806	4
V2META13911-42-Calc_Hmm10-BMGE05.ali.dealigned.mafft.treefile	65	1	0	1	?	1	1	58.1129	100	5	32.21	4
V2META13940-42-Calc_Hmm10-BMGE05.ali.dealigned.mafft.treefile	79	1	0	1	?	1	1	53.6579	100	2	31.3308	4
V2META13955-42-Calc_Hmm10-BMGE05.ali.dealigned.mafft.treefile	82	1	0	1	?	1	1	51.3671	100	1	30.9545	4
V2META13978-42-Calc_Hmm10-BMGE05.ali.dealigned.prank.best.fas.treefile	86	1	1	1	?	1	0	56.1205	100	0	33.4554	4
V2META14005-42-Calc_Hmm10-BMGE05.ali.dealigned.prank.best.fas.treefile	76	1	0	1	?	1	1	68.863	100	11	29.3889	4
V2META14007-42-Calc_Hmm10-BMGE05.ali.dealigned.mafft.treefile	86	1	0	1	?	1	1	64.0964	100	2	33.1981	4
V2META14092-42-Calc_Hmm10-BMGE05.ali.dealigned.prank.best.fas.treefile	84	1	0	1	?	1	1	48.9877	100	1	30.2404	4
V2META14163-42-Calc_Hmm10-BMGE05.ali.dealigned.prank.best.fas.treefile	84	1	0	1	?	1	1	48.5185	100	2	31.275	4
V2META14171-42-Calc_Hmm10-BMGE05.ali.dealigned.mafft.treefile	78	1	0	1	?	1	1	65.12	100	7	30.179	4
V2META14200-42-Calc_Hmm10-BMGE05.ali.dealigned.mafft.treefile	74	1	0	1	?	1	1	46.1831	100	4	30.5597	4
V2META14228-42-Calc_Hmm10-BMGE05.ali.dealigned.prank.best.fas.treefile	77	1	0	1	?	1	1	68.5	100	1	30.5629	4
V2META14263-42-Calc_Hmm10-BMGE05.ali.dealigned.mafft.treefile	84	1	0	1	?	1	1	48.4321	100	0	31.2086	4
V2META14453-42-Calc_Hmm10-BMGE05.ali.dealigned.mafft.treefile	81	1	0	1	?	1	1	52.6538	100	3	32.1905	4
V2META14549-42-Calc_Hmm10-BMGE05.ali.dealigned.muscle.treefile	70	1	0	1	?	1	1	50.2239	100	6	31.558	4
V2META14592-42-Calc_Hmm10-BMGE05.ali.dealigned.prank.best.fas.treefile	78	1	1	1	?	1	0	31.4667	99	0	29.8057	4
V2META14596-42-Calc_Hmm10-BMGE05.ali.dealigned.muscle.treefile	82	1	0	1	?	1	1	52.3165	100	1	30.5902	4
V2META14647-42-Calc_Hmm10-BMGE05.ali.dealigned.prank.best.fas.treefile	77	1	1	1	?	1	0	59.1486	100	5	31.4405	4
V2META14666-42-Calc_Hmm10-BMGE05.ali.dealigned.mafft.treefile	93	1	0	1	?	1	1	61.6222	100	3	32.7352	4
V2META14801-42-Calc_Hmm10-BMGE05.ali.dealigned.muscle.treefile	81	1	0	1	?	1	1	75.3333	100	10	28.5525	4
V2META14821-42-Calc_Hmm10-BMGE05.ali.dealigned.mafft.treefile	63	1	0	1	?	1	1	49.9667	100	1	32.2459	4
V2META14926-42-Calc_Hmm10-BMGE05.ali.dealigned.prank.best.fas.treefile	90	1	0	1	?	1	1	41.1379	100	0	32.7702	4
V2META15032-42-Calc_Hmm10-BMGE05.ali.dealigned.mafft.treefile	63	1	1	1	?	1	0	63.5	100	10	27.9586	4
V2META15164-42-Calc_Hmm10-BMGE05.ali.dealigned.muscle.treefile	78	1	0	1	?	1	1	67.52	100	8	28.0416	4
V2META15197-42-Calc_Hmm10-BMGE05.ali.dealigned.prank.best.fas.treefile	70	1	0	1	?	1	1	56.8209	100	10	29.1783	4
V2META15307-42-Calc_Hmm10-BMGE05.ali.dealigned.prank.best.fas.treefile	75	1	0	1	?	1	1	46.4583	99	1	29.8482	4
V2META15313-42-Calc_Hmm10-BMGE05.ali.dealigned.muscle.treefile	55	1	1	1	?	0	1	73.9615	100	19	25.1258	4
V2META15338-42-Calc_Hmm10-BMGE05.ali.dealigned.prank.best.fas.treefile	77	1	0	1	?	1	1	46.0405	100	0	30.8989	4
V2META15663-42-Calc_Hmm10-BMGE05.ali.dealigned.mafft.treefile	70	1	1	1	?	0	1	49.9701	100	0	36.1877	4
V2META15779-42-Calc_Hmm10-BMGE05.ali.dealigned.muscle.treefile	78	1	0	1	?	1	1	54.6933	100	6	32.201	4
V2META15812-42-Calc_Hmm10-BMGE05.ali.dealigned.prank.best.fas.treefile	71	1	0	1	?	1	1	50.4559	100	1	31.2643	4
V2META16129-42-Calc_Hmm10-BMGE05.ali.dealigned.muscle.treefile	72	1	0	1	?	1	1	61.6667	100	10	29.8317	4
V2META16209-42-Calc_Hmm10-BMGE05.ali.dealigned.muscle.treefile	56	1	0	1	?	1	1	55.4528	100	5	29.6002	4
V2META16417-42-Calc_Hmm10-BMGE05.ali.dealigned.prank.best.fas.treefile	79	1	1	1	?	0	1	48.6579	100	3	31.2694	4
V2META16508-42-Calc_Hmm10-BMGE05.ali.dealigned.muscle.treefile	72	1	0	1	?	1	1	60.6522	100	18	24.6099	4
V2META16512-42-Calc_Hmm10-BMGE05.ali.dealigned.prank.best.fas.treefile	80	1	0	1	?	1	1	57.4416	100	7	30.3236	4
V2META17310-42-Calc_Hmm10-BMGE05.ali.dealigned.mafft.treefile	61	1	0	1	?	1	1	49.6034	100	2	30.2746	4
V2META10033-2-1-42-Calc_Hmm10-BMGE05.ali.dealigned.prank.best.fas.treefile	81	0	0	1	?	1	1	71.0256	100	2	29.527	3
V2META10054-1-1-42-Calc_Hmm10-BMGE05.ali.dealigned.muscle.treefile	69	0	0	1	?	1	1	65.9848	100	3	32.9786	3
V2META10079-2-42-Calc_Hmm10-BMGE05.ali.dealigned.muscle.treefile	85	1	0	1	?	0	1	60.1098	100	5	30.557	3
V2META10161-1-2-42-Calc_Hmm10-BMGE05.ali.dealigned.mafft.treefile	62	1	0	1	?	1	0	65.678	100	4	30.637	3
V2META10184-1-2-2-42-Calc_Hmm10-BMGE05.ali.dealigned.muscle.treefile	74	1	0	1	?	0	1	59.3521	100	0	29.392	3
V2META10192-2-1-42-Calc_Hmm10-BMGE05.ali.dealigned.mafft.treefile	72	1	0	1	?	1	0	61.3188	100	4	31.5854	3
V2META10197-2-2-2-2-42-Calc_Hmm10-BMGE05.ali.dealigned.mafft.treefile	93	0	0	1	?	1	1	68.2444	100	6	28.9195	3
V2META10259-2-1-42-Calc_Hmm10-BMGE05.ali.dealigned.prank.best.fas.treefile	69	0	1	1	?	0	1	62.4697	100	5	28.8083	3
V2META10262-1-42-Calc_Hmm10-BMGE05.ali.dealigned.prank.best.fas.treefile	82	1	0	1	?	0	1	57.8228	100	1	31.6815	3
V2META10276-1-2-2-42-Calc_Hmm10-BMGE05.ali.dealigned.muscle.treefile	58	1	0	1	?	0	1	66.5818	100	10	27.3048	3
V2META10324-1-42-Calc_Hmm10-BMGE05.ali.dealigned.muscle.treefile	70	1	0	1	?	0	1	58.5373	100	3	33.4045	3
V2META10325-1-42-Calc_Hmm10-BMGE05.ali.dealigned.muscle.treefile	85	0	0	1	?	1	1	64.2195	100	5	29.9907	3
V2META10347-1-42-Calc_Hmm10-BMGE05.ali.dealigned.mafft.treefile	76	1	0	1	?	1	0	53.4794	100	2	31.6787	3
V2META10380-1-1-2-42-Calc_Hmm10-BMGE05.ali.dealigned.mafft.treefile	72	0	0	1	?	1	1	71.6957	100	14	27.2526	3
V2META10425-1-1-42-Calc_Hmm10-BMGE05.ali.dealigned.prank.best.fas.treefile	62	1	0	1	?	0	1	65.5254	100	13	25.9448	3
V2META10457-2-1-42-Calc_Hmm10-BMGE05.ali.dealigned.muscle.treefile	54	1	0	1	?	1	0	54.9216	100	3	35.1929	3
V2META10478-1-1-42-Calc_Hmm10-BMGE05.ali.dealigned.muscle.treefile	56	1	0	1	?	0	1	46.6415	100	3	31.1467	3
V2META10478-2-2-2-42-Calc_Hmm10-BMGE05.ali.dealigned.muscle.treefile	69	1	0	1	?	1	0	49.6061	100	5	31.1044	3
V2META10603-1-42-Calc_Hmm10-BMGE05.ali.dealigned.mafft.treefile	61	1	0	1	?	0	1	32.9138	100	0	27.4347	3
V2META10603-2-1-42-Calc_Hmm10-BMGE05.ali.dealigned.mafft.treefile	51	1	0	1	?	1	0	58.0625	100	1	33.4953	3
V2META10753-1-42-Calc_Hmm10-BMGE05.ali.dealigned.prank.best.fas.treefile	52	1	0	1	?	1	0	48.449	100	0	34.3488	3
V2META10765-1-42-Calc_Hmm10-BMGE05.ali.dealigned.prank.best.fas.treefile	67	1	0	1	?	1	0	48.2188	100	2	32.8384	3
V2META10852-1-42-Calc_Hmm10-BMGE05.ali.dealigned.mafft.treefile	60	1	0	1	?	0	1	54.4035	100	4	33.1132	3
V2META10853-2-42-Calc_Hmm10-BMGE05.ali.dealigned.prank.best.fas.treefile	75	0	0	1	?	1	1	57.4306	100	2	30.6802	3
V2META10924-2-42-Calc_Hmm10-BMGE05.ali.dealigned.mafft.treefile	74	1	0	1	?	0	1	61.1972	100	7	33.1087	3
V2META10951-2-42-Calc_Hmm10-BMGE05.ali.dealigned.mafft.treefile	65	1	0	1	?	0	1	48.3064	100	2	33.5999	3
V2META11031-1-42-Calc_Hmm10-BMGE05.ali.dealigned.mafft.treefile	64	1	0	1	?	1	0	56.1311	100	1	35.8492	3
V2META11037-1-42-Calc_Hmm10-BMGE05.ali.dealigned.prank.best.fas.treefile	76	0	0	1	?	1	1	54.6301	100	0	29.7061	3
V2META11061-2-42-Calc_Hmm10-BMGE05.ali.dealigned.muscle.treefile	71	1	0	1	?	0	1	60.25	100	1	28.4167	3
V2META11066-2-42-Calc_Hmm10-BMGE05.ali.dealigned.prank.best.fas.treefile	76	1	0	1	?	1	0	60.3288	100	3	31.4591	3
V2META11084-2-42-Calc_Hmm10-BMGE05.ali.dealigned.prank.best.fas.treefile	90	0	1	1	?	1	0	63.6092	100	11	27.5887	3
V2META11097-2-42-Calc_Hmm10-BMGE05.ali.dealigned.prank.best.fas.treefile	66	1	1	1	?	0	0	71.6508	100	13	29.6092	3
V2META11101-2-42-Calc_Hmm10-BMGE05.ali.dealigned.muscle.treefile	81	1	0	1	?	0	1	61.141	100	1	31.2848	3
V2META11108-42-Calc_Hmm10-BMGE05.ali.dealigned.muscle.treefile	85	1	0	1	?	1	0	49.622	100	0	33.5997	3
V2META11124-1-42-Calc_Hmm10-BMGE05.ali.dealigned.mafft.treefile	73	1	0	1	?	0	1	46.8143	100	1	31.0917	3
V2META11148-2-42-Calc_Hmm10-BMGE05.ali.dealigned.mafft.treefile	81	0	0	1	?	1	1	55.7436	100	3	32.5704	3
V2META11168-1-42-Calc_Hmm10-BMGE05.ali.dealigned.prank.best.fas.treefile	74	1	0	1	?	0	1	50.5493	99	1	25.4955	3
V2META11171-1-42-Calc_Hmm10-BMGE05.ali.dealigned.prank.best.fas.treefile	87	1	0	1	?	1	0	54.5595	100	1	30.7619	3
V2META11219-2-42-Calc_Hmm10-BMGE05.ali.dealigned.muscle.treefile	64	1	0	1	?	0	1	44.2951	100	0	33.2439	3
V2META11238-42-Calc_Hmm10-BMGE05.ali.dealigned.muscle.treefile	64	1	0	1	?	1	0	58.5082	100	1	32.0842	3
V2META11242-42-Calc_Hmm10-BMGE05.ali.dealigned.muscle.treefile	70	1	0	1	?	0	1	63.5373	100	7	32.8907	3
V2META11258-2-42-Calc_Hmm10-BMGE05.ali.dealigned.mafft.treefile	82	1	0	1	?	0	1	49.0127	100	0	35.5786	3
V2META11276-2-42-Calc_Hmm10-BMGE05.ali.dealigned.mafft.treefile	73	0	0	1	?	1	1	61.3429	100	2	27.5214	3
V2META11289-2-42-Calc_Hmm10-BMGE05.ali.dealigned.muscle.treefile	64	0	0	1	?	1	1	54.0656	100	5	27.5591	3
V2META11348-42-Calc_Hmm10-BMGE05.ali.dealigned.prank.best.fas.treefile	79	0	0	1	?	1	1	50.7632	100	2	31.2565	3
V2META11391-42-Calc_Hmm10-BMGE05.ali.dealigned.muscle.treefile	70	1	0	1	?	1	0	56.1642	100	2	26.5631	3
V2META11419-42-Calc_Hmm10-BMGE05.ali.dealigned.mafft.treefile	62	0	0	1	?	1	1	60.7797	100	5	30.4303	3
V2META11511-42-Calc_Hmm10-BMGE05.ali.dealigned.mafft.treefile	45	0	0	1	?	1	1	50.8571	100	4	29.886	3
V2META11583-2-42-Calc_Hmm10-BMGE05.ali.dealigned.prank.best.fas.treefile	73	1	0	1	?	1	0	59.8143	100	4	33.1883	3
V2META11658-42-Calc_Hmm10-BMGE05.ali.dealigned.prank.best.fas.treefile	62	1	0	1	?	1	0	39.339	93	1	28.1224	3
V2META11664-1-42-Calc_Hmm10-BMGE05.ali.dealigned.muscle.treefile	72	0	0	1	?	1	1	53.1014	100	0	32.6337	3
V2META11690-42-Calc_Hmm10-BMGE05.ali.dealigned.muscle.treefile	69	1	1	1	?	0	0	50.9242	100	3	32.4716	3
V2META11746-42-Calc_Hmm10-BMGE05.ali.dealigned.muscle.treefile	73	1	0	1	?	0	1	61.4714	100	1	31.4032	3
V2META11747-42-Calc_Hmm10-BMGE05.ali.dealigned.muscle.treefile	68	1	0	1	?	0	1	63.6769	100	13	30.3508	3
V2META11764-2-42-Calc_Hmm10-BMGE05.ali.dealigned.mafft.treefile	78	0	0	1	?	1	1	48.2533	100	0	29.2156	3
V2META11783-42-Calc_Hmm10-BMGE05.ali.dealigned.muscle.treefile	78	1	0	1	?	1	0	55.2	100	4	29.6931	3
V2META11786-42-Calc_Hmm10-BMGE05.ali.dealigned.muscle.treefile	73	1	0	1	?	1	0	64.2857	100	9	28.3504	3
V2META11796-42-Calc_Hmm10-BMGE05.ali.dealigned.mafft.treefile	89	0	1	1	?	0	1	61.1512	100	7	29.3236	3
V2META11856-42-Calc_Hmm10-BMGE05.ali.dealigned.mafft.treefile	69	0	0	1	?	1	1	64.8182	100	1	32.384	3
V2META11882-42-Calc_Hmm10-BMGE05.ali.dealigned.prank.best.fas.treefile	67	0	0	1	?	1	1	59.3281	100	7	31.8954	3
V2META11894-42-Calc_Hmm10-BMGE05.ali.dealigned.muscle.treefile	85	1	0	1	?	0	1	57.0488	100	3	31.882	3
V2META11911-42-Calc_Hmm10-BMGE05.ali.dealigned.mafft.treefile	86	1	0	1	?	0	1	57.8675	100	1	31.0529	3
V2META11934-42-Calc_Hmm10-BMGE05.ali.dealigned.muscle.treefile	58	1	1	1	?	0	0	38.2909	100	0	32.2556	3
V2META11948-42-Calc_Hmm10-BMGE05.ali.dealigned.muscle.treefile	78	0	0	1	?	1	1	62.4133	100	6	27.8003	3
V2META11984-42-Calc_Hmm10-BMGE05.ali.dealigned.mafft.treefile	81	1	0	1	?	1	0	54.1154	100	1	31.7179	3
V2META11992-42-Calc_Hmm10-BMGE05.ali.dealigned.prank.best.fas.treefile	85	0	0	1	?	1	1	64.2561	100	4	29.4328	3
V2META11995-42-Calc_Hmm10-BMGE05.ali.dealigned.prank.best.fas.treefile	81	1	0	1	?	1	0	68.3974	100	10	29.1993	3
V2META12025-42-Calc_Hmm10-BMGE05.ali.dealigned.muscle.treefile	75	0	1	1	?	1	0	67.1944	100	7	29.2583	3
V2META12102-42-Calc_Hmm10-BMGE05.ali.dealigned.prank.best.fas.treefile	74	0	0	1	?	1	1	69.9577	100	7	27.3653	3
V2META12105-42-Calc_Hmm10-BMGE05.ali.dealigned.mafft.treefile	85	1	0	1	?	1	0	66.1341	100	2	30.2416	3
V2META12106-42-Calc_Hmm10-BMGE05.ali.dealigned.prank.best.fas.treefile	74	0	0	1	?	1	1	46.338	100	2	31.7033	3
V2META12158-42-Calc_Hmm10-BMGE05.ali.dealigned.muscle.treefile	70	1	0	1	?	1	0	46.2687	100	4	31.2561	3
V2META12167-42-Calc_Hmm10-BMGE05.ali.dealigned.mafft.treefile	78	0	0	1	?	1	1	45.9067	100	0	31.5764	3
V2META12168-42-Calc_Hmm10-BMGE05.ali.dealigned.mafft.treefile	55	1	0	1	?	1	0	65.4423	100	7	31.7868	3
V2META12181-42-Calc_Hmm10-BMGE05.ali.dealigned.muscle.treefile	78	1	1	1	?	0	0	44.6933	100	0	32.6807	3
V2META12233-42-Calc_Hmm10-BMGE05.ali.dealigned.mafft.treefile	84	1	0	1	?	0	1	49.2469	100	2	34.2902	3
V2META12244-42-Calc_Hmm10-BMGE05.ali.dealigned.prank.best.fas.treefile	85	0	1	1	?	1	0	66.5976	100	12	27.3375	3
V2META12253-42-Calc_Hmm10-BMGE05.ali.dealigned.mafft.treefile	63	1	0	1	?	1	0	52.3833	100	5	35.1232	3
V2META12272-42-Calc_Hmm10-BMGE05.ali.dealigned.muscle.treefile	73	0	0	1	?	1	1	36.9286	100	0	31.5673	3
V2META12274-42-Calc_Hmm10-BMGE05.ali.dealigned.muscle.treefile	89	0	1	1	?	1	0	60.0349	100	1	30.9548	3
V2META12278-42-Calc_Hmm10-BMGE05.ali.dealigned.prank.best.fas.treefile	81	1	0	1	?	1	0	53.6026	100	5	32.1584	3
V2META12309-42-Calc_Hmm10-BMGE05.ali.dealigned.mafft.treefile	91	1	0	1	?	0	1	65.9318	100	0	31.0805	3
V2META12310-42-Calc_Hmm10-BMGE05.ali.dealigned.mafft.treefile	76	1	0	1	?	0	1	38.9589	100	0	32.8556	3
V2META12316-2-42-Calc_Hmm10-BMGE05.ali.dealigned.mafft.treefile	74	1	0	1	?	1	0	63.6197	100	4	29.5231	3
V2META12337-42-Calc_Hmm10-BMGE05.ali.dealigned.muscle.treefile	74	1	0	1	?	0	1	50.4225	100	4	29.2867	3
V2META12362-42-Calc_Hmm10-BMGE05.ali.dealigned.mafft.treefile	79	1	0	1	?	1	0	55.3158	100	6	31.2487	3
V2META12364-42-Calc_Hmm10-BMGE05.ali.dealigned.muscle.treefile	51	1	0	1	?	1	0	49.5417	100	0	33.9165	3
V2META12366-42-Calc_Hmm10-BMGE05.ali.dealigned.prank.best.fas.treefile	59	0	0	1	?	1	1	60.5536	100	11	30.6075	3
V2META12370-42-Calc_Hmm10-BMGE05.ali.dealigned.muscle.treefile	83	1	0	1	?	0	1	52.8875	100	2	32.391	3
V2META12424-42-Calc_Hmm10-BMGE05.ali.dealigned.prank.best.fas.treefile	84	1	0	1	?	0	1	55.7284	100	3	31.9923	3
V2META12428-42-Calc_Hmm10-BMGE05.ali.dealigned.mafft.treefile	77	1	0	1	?	0	1	63.1351	100	4	30.9613	3
V2META12435-42-Calc_Hmm10-BMGE05.ali.dealigned.muscle.treefile	76	1	0	1	?	0	1	63.0411	100	5	28.827	3
V2META12466-42-Calc_Hmm10-BMGE05.ali.dealigned.mafft.treefile	85	1	0	1	?	0	1	49.6951	100	5	30.8018	3
V2META12473-42-Calc_Hmm10-BMGE05.ali.dealigned.prank.best.fas.treefile	81	0	0	1	?	1	1	55.3333	100	0	31.9361	3
V2META12490-42-Calc_Hmm10-BMGE05.ali.dealigned.prank.best.fas.treefile	77	0	0	1	?	1	1	49.1757	100	1	33.5762	3
V2META12493-2-42-Calc_Hmm10-BMGE05.ali.dealigned.muscle.treefile	81	0	0	1	?	1	1	60.7949	100	7	28.5106	3
V2META12508-2-42-Calc_Hmm10-BMGE05.ali.dealigned.mafft.treefile	61	1	0	1	?	1	0	52.8448	100	3	32.7392	3
V2META12519-42-Calc_Hmm10-BMGE05.ali.dealigned.mafft.treefile	80	0	0	1	?	1	1	62.2857	100	1	31.4852	3
V2META12520-42-Calc_Hmm10-BMGE05.ali.dealigned.muscle.treefile	56	1	0	1	?	0	1	51.4151	100	5	32.0968	3
V2META12541-42-Calc_Hmm10-BMGE05.ali.dealigned.muscle.treefile	66	1	0	1	?	1	0	56.8889	100	6	30.2073	3
V2META12547-2-42-Calc_Hmm10-BMGE05.ali.dealigned.muscle.treefile	84	1	0	1	?	1	0	54.5926	100	0	32.2003	3
V2META12562-42-Calc_Hmm10-BMGE05.ali.dealigned.mafft.treefile	72	1	0	1	?	1	0	43.9275	99	0	32.1659	3
V2META12619-42-Calc_Hmm10-BMGE05.ali.dealigned.mafft.treefile	60	1	0	1	?	1	0	53.2105	100	6	30.6982	3
V2META12622-42-Calc_Hmm10-BMGE05.ali.dealigned.mafft.treefile	73	0	0	1	?	1	1	54.0857	100	0	31.1699	3
V2META12629-42-Calc_Hmm10-BMGE05.ali.dealigned.muscle.treefile	77	0	1	1	?	0	1	45.973	100	0	32.0645	3
V2META12646-42-Calc_Hmm10-BMGE05.ali.dealigned.muscle.treefile	84	1	0	1	?	0	1	69.321	100	7	29.7341	3
V2META12670-42-Calc_Hmm10-BMGE05.ali.dealigned.muscle.treefile	68	1	0	1	?	1	0	37.2462	100	0	29.2386	3
V2META12680-42-Calc_Hmm10-BMGE05.ali.dealigned.mafft.treefile	83	1	0	1	?	0	1	49.3875	100	1	34.4799	3
V2META12701-42-Calc_Hmm10-BMGE05.ali.dealigned.muscle.treefile	58	1	0	1	?	1	0	60.2909	100	2	35.616	3
V2META12703-42-Calc_Hmm10-BMGE05.ali.dealigned.prank.best.fas.treefile	84	1	0	1	?	1	0	57.0123	100	1	32.6514	3
V2META12709-42-Calc_Hmm10-BMGE05.ali.dealigned.mafft.treefile	76	0	0	1	?	1	1	60.0548	100	2	33.1695	3
V2META12724-42-Calc_Hmm10-BMGE05.ali.dealigned.prank.best.fas.treefile	59	1	0	1	?	1	0	59.1071	100	0	33.5648	3
V2META12725-42-Calc_Hmm10-BMGE05.ali.dealigned.prank.best.fas.treefile	70	1	0	1	?	0	1	63	100	7	31.5533	3
V2META12739-42-Calc_Hmm10-BMGE05.ali.dealigned.prank.best.fas.treefile	68	1	0	1	?	0	1	34.9692	100	2	27.6222	3
V2META12772-42-Calc_Hmm10-BMGE05.ali.dealigned.muscle.treefile	71	1	0	1	?	0	1	54.8971	100	5	29.0912	3
V2META12815-42-Calc_Hmm10-BMGE05.ali.dealigned.muscle.treefile	70	1	0	1	?	1	0	58.9701	100	4	28.9467	3
V2META12821-42-Calc_Hmm10-BMGE05.ali.dealigned.mafft.treefile	86	1	0	1	?	0	1	48.4337	100	0	29.7824	3
V2META12879-42-Calc_Hmm10-BMGE05.ali.dealigned.mafft.treefile	71	0	0	1	?	1	1	59.4559	100	1	28.7599	3
V2META12882-42-Calc_Hmm10-BMGE05.ali.dealigned.mafft.treefile	78	1	0	1	?	1	0	31.1733	100	0	29.3541	3
V2META12886-42-Calc_Hmm10-BMGE05.ali.dealigned.mafft.treefile	59	1	0	1	?	1	0	60.8929	100	3	31.7741	3
V2META12907-42-Calc_Hmm10-BMGE05.ali.dealigned.muscle.treefile	73	1	0	1	?	0	1	65.1429	100	11	29.8646	3
V2META12922-42-Calc_Hmm10-BMGE05.ali.dealigned.muscle.treefile	90	0	0	1	?	1	1	50.6322	100	0	33.5508	3
V2META12927-42-Calc_Hmm10-BMGE05.ali.dealigned.mafft.treefile	84	0	0	1	?	1	1	39.6543	100	0	33.356	3
V2META12942-42-Calc_Hmm10-BMGE05.ali.dealigned.muscle.treefile	75	1	0	1	?	0	1	57.5694	100	2	30.0416	3
V2META12950-42-Calc_Hmm10-BMGE05.ali.dealigned.mafft.treefile	83	1	0	1	?	1	0	59.6375	100	5	29.7654	3
V2META12951-42-Calc_Hmm10-BMGE05.ali.dealigned.mafft.treefile	63	1	0	1	?	1	0	32.1167	99	0	27.8885	3
V2META12965-42-Calc_Hmm10-BMGE05.ali.dealigned.mafft.treefile	77	1	0	1	?	0	1	48.3243	100	1	30.2101	3
V2META12967-42-Calc_Hmm10-BMGE05.ali.dealigned.muscle.treefile	61	1	0	1	?	1	0	50.3621	100	2	32.2985	3
V2META12970-42-Calc_Hmm10-BMGE05.ali.dealigned.mafft.treefile	70	1	0	1	?	0	1	60.6567	100	10	26.7719	3
V2META12981-42-Calc_Hmm10-BMGE05.ali.dealigned.prank.best.fas.treefile	82	1	0	1	?	0	1	66.962	100	2	31.1243	3
V2META12982-42-Calc_Hmm10-BMGE05.ali.dealigned.muscle.treefile	71	1	0	1	?	0	1	57.1471	100	6	32.8608	3
V2META12989-42-Calc_Hmm10-BMGE05.ali.dealigned.muscle.treefile	64	1	0	1	?	1	0	59.5246	100	4	32.7552	3
V2META12991-42-Calc_Hmm10-BMGE05.ali.dealigned.mafft.treefile	85	1	0	1	?	0	1	52.3293	100	0	34.1939	3
V2META12999-42-Calc_Hmm10-BMGE05.ali.dealigned.mafft.treefile	77	0	0	1	?	1	1	59.0811	100	2	32.1684	3
V2META13001-42-Calc_Hmm10-BMGE05.ali.dealigned.muscle.treefile	71	1	0	1	?	1	0	66.5147	100	7	30.4232	3
V2META13011-42-Calc_Hmm10-BMGE05.ali.dealigned.mafft.treefile	57	1	0	1	?	0	1	48.1296	100	1	33.3395	3
V2META13013-42-Calc_Hmm10-BMGE05.ali.dealigned.muscle.treefile	68	0	1	1	?	1	0	40.0615	100	0	32.6699	3
V2META13019-42-Calc_Hmm10-BMGE05.ali.dealigned.mafft.treefile	66	1	0	1	?	1	0	39.9841	100	0	30.281	3
V2META13047-42-Calc_Hmm10-BMGE05.ali.dealigned.muscle.treefile	51	1	0	1	?	0	1	46.6667	100	0	29.3523	3
V2META13061-42-Calc_Hmm10-BMGE05.ali.dealigned.prank.best.fas.treefile	93	0	0	1	?	1	1	61.9778	100	1	31.2328	3
V2META13068-42-Calc_Hmm10-BMGE05.ali.dealigned.prank.best.fas.treefile	77	1	0	1	?	1	0	48.7568	100	0	35.5725	3
V2META13069-42-Calc_Hmm10-BMGE05.ali.dealigned.muscle.treefile	68	1	0	1	?	1	0	51.8769	100	4	34.9952	3
V2META13073-42-Calc_Hmm10-BMGE05.ali.dealigned.muscle.treefile	69	1	1	1	?	0	0	37.5758	100	0	31.1205	3
V2META13089-42-Calc_Hmm10-BMGE05.ali.dealigned.prank.best.fas.treefile	83	0	1	1	?	0	1	63.5875	100	6	27.7762	3
V2META13102-42-Calc_Hmm10-BMGE05.ali.dealigned.muscle.treefile	90	0	0	1	?	1	1	63.3793	100	4	31.9069	3
V2META13112-42-Calc_Hmm10-BMGE05.ali.dealigned.muscle.treefile	75	1	0	1	?	0	1	51.6944	100	2	31.6599	3
V2META13118-42-Calc_Hmm10-BMGE05.ali.dealigned.prank.best.fas.treefile	82	0	0	1	?	1	1	56.2658	100	5	30.9416	3
V2META13133-42-Calc_Hmm10-BMGE05.ali.dealigned.mafft.treefile	59	1	0	1	?	1	0	73.4821	100	12	24.5982	3
V2META13136-42-Calc_Hmm10-BMGE05.ali.dealigned.muscle.treefile	63	1	0	1	?	0	1	49.7	100	3	31.3663	3
V2META13159-42-Calc_Hmm10-BMGE05.ali.dealigned.mafft.treefile	76	1	0	1	?	1	0	64.0274	100	0	30.9201	3
V2META13174-42-Calc_Hmm10-BMGE05.ali.dealigned.mafft.treefile	83	1	1	1	?	0	0	53.85	100	0	31.5999	3
V2META13183-42-Calc_Hmm10-BMGE05.ali.dealigned.mafft.treefile	68	1	0	1	?	0	1	40.4769	99	0	28.6276	3
V2META13186-42-Calc_Hmm10-BMGE05.ali.dealigned.prank.best.fas.treefile	79	0	0	1	?	1	1	55.0921	100	3	30.5852	3
V2META13191-42-Calc_Hmm10-BMGE05.ali.dealigned.prank.best.fas.treefile	57	1	0	1	?	0	1	37.3704	100	1	31.1545	3
V2META13194-42-Calc_Hmm10-BMGE05.ali.dealigned.mafft.treefile	87	0	0	1	?	1	1	34.9167	99	0	31.9908	3
V2META13212-42-Calc_Hmm10-BMGE05.ali.dealigned.muscle.treefile	74	0	0	1	?	1	1	58.3521	100	10	28.776	3
V2META13213-42-Calc_Hmm10-BMGE05.ali.dealigned.prank.best.fas.treefile	82	1	0	1	?	1	0	48.9873	100	2	29.7413	3
V2META13220-42-Calc_Hmm10-BMGE05.ali.dealigned.muscle.treefile	71	0	0	1	?	1	1	60.8088	100	2	32.2975	3
V2META13225-42-Calc_Hmm10-BMGE05.ali.dealigned.prank.best.fas.treefile	89	1	0	1	?	0	1	52.8023	100	1	32.2147	3
V2META13268-42-Calc_Hmm10-BMGE05.ali.dealigned.muscle.treefile	75	1	0	1	?	1	0	52.1667	100	0	33.402	3
V2META13270-42-Calc_Hmm10-BMGE05.ali.dealigned.prank.best.fas.treefile	71	1	0	1	?	1	0	37.4265	100	0	31.7746	3
V2META13288-1-42-Calc_Hmm10-BMGE05.ali.dealigned.muscle.treefile	66	1	0	1	?	0	1	46.3175	100	0	33.0088	3
V2META13293-42-Calc_Hmm10-BMGE05.ali.dealigned.muscle.treefile	81	1	0	1	?	1	0	47.6923	100	2	28.7453	3
V2META13314-42-Calc_Hmm10-BMGE05.ali.dealigned.prank.best.fas.treefile	89	0	0	1	?	1	1	48.186	100	0	33.1443	3
V2META13318-2-42-Calc_Hmm10-BMGE05.ali.dealigned.mafft.treefile	65	1	0	1	?	1	0	55.7258	100	4	33.2251	3
V2META13322-42-Calc_Hmm10-BMGE05.ali.dealigned.mafft.treefile	84	1	0	1	?	0	1	58.7407	100	0	28.3826	3
V2META13324-2-42-Calc_Hmm10-BMGE05.ali.dealigned.prank.best.fas.treefile	50	1	0	1	?	1	0	59.3617	100	1	30.0945	3
V2META13327-42-Calc_Hmm10-BMGE05.ali.dealigned.mafft.treefile	85	0	0	1	?	1	1	49.122	100	0	34.4894	3
V2META13337-42-Calc_Hmm10-BMGE05.ali.dealigned.mafft.treefile	77	1	0	1	?	0	1	45.5946	100	1	33.3227	3
V2META13340-42-Calc_Hmm10-BMGE05.ali.dealigned.muscle.treefile	75	1	0	1	?	1	0	49.6528	99	0	31.2277	3
V2META13361-42-Calc_Hmm10-BMGE05.ali.dealigned.muscle.treefile	66	1	0	1	?	1	0	58.4286	100	2	32.1779	3
V2META13374-42-Calc_Hmm10-BMGE05.ali.dealigned.mafft.treefile	82	0	0	1	?	1	1	58.9747	100	4	31.9671	3
V2META13389-42-Calc_Hmm10-BMGE05.ali.dealigned.mafft.treefile	70	1	0	1	?	1	0	53.1045	100	0	35.0697	3
V2META13395-42-Calc_Hmm10-BMGE05.ali.dealigned.prank.best.fas.treefile	81	1	0	1	?	1	0	59.4487	100	0	33.0259	3
V2META13418-42-Calc_Hmm10-BMGE05.ali.dealigned.prank.best.fas.treefile	82	1	0	1	?	0	1	60.7722	100	7	31.9845	3
V2META13424-42-Calc_Hmm10-BMGE05.ali.dealigned.prank.best.fas.treefile	75	1	0	1	?	1	0	61.4306	100	3	27.7318	3
V2META13427-42-Calc_Hmm10-BMGE05.ali.dealigned.mafft.treefile	65	1	0	1	?	0	1	36.8871	100	0	28.8383	3
V2META13434-42-Calc_Hmm10-BMGE05.ali.dealigned.prank.best.fas.treefile	82	1	0	1	?	1	0	51.9873	100	1	34.7932	3
V2META13435-42-Calc_Hmm10-BMGE05.ali.dealigned.prank.best.fas.treefile	80	1	0	1	?	1	0	58.961	100	2	33.8743	3
V2META13449-42-Calc_Hmm10-BMGE05.ali.dealigned.muscle.treefile	72	0	0	1	?	1	1	43.7391	100	0	28.8342	3
V2META13464-42-Calc_Hmm10-BMGE05.ali.dealigned.muscle.treefile	64	0	0	1	?	1	1	51	100	0	33.1484	3
V2META13495-42-Calc_Hmm10-BMGE05.ali.dealigned.mafft.treefile	73	1	0	1	?	1	0	70	100	10	27.928	3
V2META13508-42-Calc_Hmm10-BMGE05.ali.dealigned.prank.best.fas.treefile	91	1	0	1	?	0	1	51.5455	100	1	29.9374	3
V2META13518-42-Calc_Hmm10-BMGE05.ali.dealigned.muscle.treefile	67	1	0	1	?	1	0	41.7656	98	0	31.015	3
V2META13551-42-Calc_Hmm10-BMGE05.ali.dealigned.mafft.treefile	78	1	0	1	?	1	0	51.5733	100	2	33.909	3
V2META13557-42-Calc_Hmm10-BMGE05.ali.dealigned.prank.best.fas.treefile	83	1	0	1	?	0	1	41.1625	100	2	28.8741	3
V2META13578-42-Calc_Hmm10-BMGE05.ali.dealigned.muscle.treefile	91	1	1	1	?	0	0	57.4432	100	3	28.8097	3
V2META13582-42-Calc_Hmm10-BMGE05.ali.dealigned.mafft.treefile	81	1	0	1	?	0	1	41.7692	100	0	31.1485	3
V2META13589-42-Calc_Hmm10-BMGE05.ali.dealigned.muscle.treefile	74	1	0	1	?	1	0	37.4366	100	0	29.3659	3
V2META13611-42-Calc_Hmm10-BMGE05.ali.dealigned.prank.best.fas.treefile	69	1	0	1	?	1	0	47.697	100	1	31.6534	3
V2META13625-42-Calc_Hmm10-BMGE05.ali.dealigned.prank.best.fas.treefile	80	1	0	1	?	1	0	57.2338	100	2	33.239	3
V2META13655-42-Calc_Hmm10-BMGE05.ali.dealigned.prank.best.fas.treefile	68	1	0	1	?	1	0	49.3077	100	2	29.9157	3
V2META13666-42-Calc_Hmm10-BMGE05.ali.dealigned.muscle.treefile	78	0	0	1	?	1	1	54.32	100	0	31.4948	3
V2META13679-42-Calc_Hmm10-BMGE05.ali.dealigned.mafft.treefile	62	1	0	1	?	1	0	59.1186	100	2	36.9439	3
V2META13680-42-Calc_Hmm10-BMGE05.ali.dealigned.muscle.treefile	82	0	0	1	?	1	1	61.4051	100	6	30.3859	3
V2META13687-42-Calc_Hmm10-BMGE05.ali.dealigned.muscle.treefile	59	1	1	1	?	0	0	48.5	100	1	32.9632	3
V2META13689-42-Calc_Hmm10-BMGE05.ali.dealigned.muscle.treefile	93	1	0	1	?	0	1	67.3778	100	2	29.2664	3
V2META13714-42-Calc_Hmm10-BMGE05.ali.dealigned.prank.best.fas.treefile	95	0	0	1	?	1	1	52.6196	100	3	29.5406	3
V2META13778-1-42-Calc_Hmm10-BMGE05.ali.dealigned.muscle.treefile	91	0	0	1	?	1	1	41.7841	100	0	31.4514	3
V2META13794-42-Calc_Hmm10-BMGE05.ali.dealigned.prank.best.fas.treefile	84	1	0	1	?	0	1	41.358	99	0	33.9045	3
V2META13796-42-Calc_Hmm10-BMGE05.ali.dealigned.mafft.treefile	95	1	0	1	?	0	1	45.1087	100	2	27.9924	3
V2META13800-42-Calc_Hmm10-BMGE05.ali.dealigned.mafft.treefile	74	1	0	1	?	0	1	34.7183	100	0	30.3181	3
V2META13804-42-Calc_Hmm10-BMGE05.ali.dealigned.prank.best.fas.treefile	92	1	0	1	?	0	1	60.618	100	2	30.2178	3
V2META13818-42-Calc_Hmm10-BMGE05.ali.dealigned.muscle.treefile	78	1	0	1	?	0	1	54.6	100	2	34.3457	3
V2META13819-42-Calc_Hmm10-BMGE05.ali.dealigned.muscle.treefile	80	1	0	1	?	0	1	50.013	100	0	32.5598	3
V2META13832-42-Calc_Hmm10-BMGE05.ali.dealigned.prank.best.fas.treefile	54	1	0	1	?	1	0	36.2549	99	0	30.8022	3
V2META13837-42-Calc_Hmm10-BMGE05.ali.dealigned.mafft.treefile	71	0	0	1	?	1	1	47.4559	100	4	30.338	3
V2META13917-42-Calc_Hmm10-BMGE05.ali.dealigned.mafft.treefile	63	1	0	1	?	0	1	58.65	100	3	28.4059	3
V2META13935-42-Calc_Hmm10-BMGE05.ali.dealigned.mafft.treefile	59	1	1	1	?	0	0	56.0714	100	3	32.7909	3
V2META13945-42-Calc_Hmm10-BMGE05.ali.dealigned.prank.best.fas.treefile	63	0	0	1	?	1	1	31.4333	100	0	26.3808	3
V2META13947-42-Calc_Hmm10-BMGE05.ali.dealigned.prank.best.fas.treefile	74	1	1	1	?	0	0	45.7183	100	0	31.5265	3
V2META13954-42-Calc_Hmm10-BMGE05.ali.dealigned.muscle.treefile	88	1	0	1	?	0	1	44.9176	100	1	30.8744	3
V2META13959-42-Calc_Hmm10-BMGE05.ali.dealigned.prank.best.fas.treefile	71	1	0	1	?	1	0	45.1176	100	0	34.0724	3
V2META14019-42-Calc_Hmm10-BMGE05.ali.dealigned.mafft.treefile	66	0	1	1	?	0	1	51.1746	100	1	31.4993	3
V2META14029-42-Calc_Hmm10-BMGE05.ali.dealigned.muscle.treefile	74	1	0	1	?	1	0	46.8732	100	0	34.7534	3
V2META14037-42-Calc_Hmm10-BMGE05.ali.dealigned.muscle.treefile	85	1	0	1	?	1	0	40.7317	100	0	31.58	3
V2META14052-42-Calc_Hmm10-BMGE05.ali.dealigned.mafft.treefile	75	1	0	1	?	1	0	56.75	100	1	34.5232	3
V2META14053-42-Calc_Hmm10-BMGE05.ali.dealigned.muscle.treefile	81	1	0	1	?	1	0	51.9359	100	0	30.6504	3
V2META14056-42-Calc_Hmm10-BMGE05.ali.dealigned.muscle.treefile	78	0	0	1	?	1	1	53.3067	100	0	30.3754	3
V2META14065-42-Calc_Hmm10-BMGE05.ali.dealigned.muscle.treefile	78	1	0	1	?	0	1	72.2	100	3	28.7161	3
V2META14082-42-Calc_Hmm10-BMGE05.ali.dealigned.mafft.treefile	80	1	0	1	?	0	1	32.4416	98	0	25.9753	3
V2META14095-42-Calc_Hmm10-BMGE05.ali.dealigned.muscle.treefile	81	1	0	1	?	1	0	47.3846	100	0	33.7875	3
V2META14098-42-Calc_Hmm10-BMGE05.ali.dealigned.muscle.treefile	89	1	0	1	?	0	1	51.2907	100	3	31.1586	3
V2META14114-42-Calc_Hmm10-BMGE05.ali.dealigned.mafft.treefile	88	0	0	1	?	1	1	66.7059	100	5	28.9701	3
V2META14128-42-Calc_Hmm10-BMGE05.ali.dealigned.mafft.treefile	62	1	0	1	?	1	0	46.9831	100	0	31.9212	3
V2META14133-42-Calc_Hmm10-BMGE05.ali.dealigned.muscle.treefile	73	1	0	1	?	0	1	53.5857	100	1	30.4258	3
V2META14140-42-Calc_Hmm10-BMGE05.ali.dealigned.prank.best.fas.treefile	91	1	0	1	?	1	0	41.0795	100	0	32.8465	3
V2META14144-42-Calc_Hmm10-BMGE05.ali.dealigned.muscle.treefile	54	0	0	1	?	1	1	58.2941	100	7	29.7547	3
V2META14146-42-Calc_Hmm10-BMGE05.ali.dealigned.prank.best.fas.treefile	82	1	0	1	?	0	1	60.5316	100	8	29.3598	3
V2META14151-42-Calc_Hmm10-BMGE05.ali.dealigned.prank.best.fas.treefile	75	1	0	1	?	1	0	60.9028	100	0	31.7631	3
V2META14152-42-Calc_Hmm10-BMGE05.ali.dealigned.muscle.treefile	85	1	0	1	?	0	1	46.3049	100	0	32.7796	3
V2META14160-42-Calc_Hmm10-BMGE05.ali.dealigned.mafft.treefile	77	0	0	1	?	1	1	50.1622	100	4	32.2029	3
V2META14167-42-Calc_Hmm10-BMGE05.ali.dealigned.prank.best.fas.treefile	81	1	0	1	?	0	1	43.4359	100	0	31.1611	3
V2META14185-42-Calc_Hmm10-BMGE05.ali.dealigned.muscle.treefile	80	0	0	1	?	1	1	53.3636	100	0	32.6528	3
V2META14193-42-Calc_Hmm10-BMGE05.ali.dealigned.mafft.treefile	72	1	0	1	?	1	0	40.9565	99	0	31.3477	3
V2META14194-42-Calc_Hmm10-BMGE05.ali.dealigned.mafft.treefile	79	1	0	1	?	0	1	46.2105	100	2	31.6595	3
V2META14241-42-Calc_Hmm10-BMGE05.ali.dealigned.muscle.treefile	67	1	0	1	?	0	1	41.5312	100	1	31.428	3
V2META14268-1-42-Calc_Hmm10-BMGE05.ali.dealigned.muscle.treefile	79	1	1	1	?	0	0	37.5263	100	0	31.2016	3
V2META14299-42-Calc_Hmm10-BMGE05.ali.dealigned.prank.best.fas.treefile	62	1	0	1	?	0	1	44.7627	99	3	29.6547	3
V2META14328-42-Calc_Hmm10-BMGE05.ali.dealigned.mafft.treefile	65	0	0	1	?	1	1	48.3548	99	3	32.2906	3
V2META14348-42-Calc_Hmm10-BMGE05.ali.dealigned.mafft.treefile	74	0	0	1	?	1	1	38.5352	99	0	26.7491	3
V2META14354-42-Calc_Hmm10-BMGE05.ali.dealigned.muscle.treefile	74	1	1	1	?	0	0	50.1268	100	2	30.8946	3
V2META14414-42-Calc_Hmm10-BMGE05.ali.dealigned.prank.best.fas.treefile	85	1	0	1	?	1	0	58.3902	100	3	31.9915	3
V2META14420-42-Calc_Hmm10-BMGE05.ali.dealigned.mafft.treefile	72	0	0	1	?	1	1	44.8986	100	4	31.8443	3
V2META14457-42-Calc_Hmm10-BMGE05.ali.dealigned.mafft.treefile	71	0	0	1	?	1	1	47.9853	100	2	30.9675	3
V2META14460-42-Calc_Hmm10-BMGE05.ali.dealigned.muscle.treefile	74	1	0	1	?	1	0	37.338	100	0	30.7378	3
V2META14471-42-Calc_Hmm10-BMGE05.ali.dealigned.muscle.treefile	63	1	0	1	?	0	1	49.2333	100	3	31.6082	3
V2META14479-42-Calc_Hmm10-BMGE05.ali.dealigned.mafft.treefile	86	0	0	1	?	1	1	53.1928	100	0	31.5352	3
V2META14510-42-Calc_Hmm10-BMGE05.ali.dealigned.mafft.treefile	72	0	0	1	?	1	1	38.2319	100	1	30.5188	3
V2META14512-42-Calc_Hmm10-BMGE05.ali.dealigned.muscle.treefile	72	1	0	1	?	0	1	50.971	100	8	28.3743	3
V2META14534-42-Calc_Hmm10-BMGE05.ali.dealigned.muscle.treefile	69	1	0	1	?	1	0	52.9394	100	1	31.0385	3
V2META14578-42-Calc_Hmm10-BMGE05.ali.dealigned.muscle.treefile	86	0	0	1	?	1	1	47.988	100	2	31.3082	3
V2META14579-42-Calc_Hmm10-BMGE05.ali.dealigned.prank.best.fas.treefile	85	1	0	1	?	1	0	57.6585	100	0	32.82	3
V2META14581-42-Calc_Hmm10-BMGE05.ali.dealigned.mafft.treefile	68	1	0	1	?	1	0	52.9077	100	2	31.554	3
V2META14608-42-Calc_Hmm10-BMGE05.ali.dealigned.mafft.treefile	73	1	0	1	?	1	0	51.8714	100	0	32.0571	3
V2META14610-42-Calc_Hmm10-BMGE05.ali.dealigned.mafft.treefile	77	1	0	1	?	0	1	41.8243	100	2	28.2084	3
V2META14611-42-Calc_Hmm10-BMGE05.ali.dealigned.prank.best.fas.treefile	82	1	0	1	?	0	1	56.8734	100	6	32.156	3
V2META14617-42-Calc_Hmm10-BMGE05.ali.dealigned.mafft.treefile	70	1	0	1	?	0	1	45.3881	100	0	30.5936	3
V2META14620-42-Calc_Hmm10-BMGE05.ali.dealigned.mafft.treefile	73	1	0	1	?	1	0	61.0714	100	3	31.6843	3
V2META14648-42-Calc_Hmm10-BMGE05.ali.dealigned.mafft.treefile	84	1	0	1	?	0	1	64.321	100	1	30.4877	3
V2META14719-42-Calc_Hmm10-BMGE05.ali.dealigned.mafft.treefile	79	1	0	1	?	1	0	59.2105	100	1	31.8881	3
V2META14720-42-Calc_Hmm10-BMGE05.ali.dealigned.prank.best.fas.treefile	61	1	1	1	?	0	0	58.2069	100	3	31.6488	3
V2META14768-42-Calc_Hmm10-BMGE05.ali.dealigned.prank.best.fas.treefile	88	1	0	1	?	0	1	39.0824	100	0	33.8242	3
V2META14803-42-Calc_Hmm10-BMGE05.ali.dealigned.prank.best.fas.treefile	64	1	0	1	?	1	0	69.4426	100	9	27.3103	3
V2META14807-42-Calc_Hmm10-BMGE05.ali.dealigned.prank.best.fas.treefile	71	1	0	1	?	1	0	47.8676	100	2	32.212	3
V2META14834-42-Calc_Hmm10-BMGE05.ali.dealigned.muscle.treefile	95	1	0	1	?	1	0	50.587	100	1	36.6025	3
V2META14840-42-Calc_Hmm10-BMGE05.ali.dealigned.mafft.treefile	86	1	0	1	?	0	1	44.9759	100	0	33.7682	3
V2META14867-42-Calc_Hmm10-BMGE05.ali.dealigned.mafft.treefile	55	0	0	1	?	1	1	47.8269	99	4	31.6372	3
V2META14912-42-Calc_Hmm10-BMGE05.ali.dealigned.prank.best.fas.treefile	65	1	0	1	?	0	1	28.8065	93	0	28.666	3
V2META14939-42-Calc_Hmm10-BMGE05.ali.dealigned.mafft.treefile	61	1	1	1	?	0	0	50.3621	100	0	33.3749	3
V2META14949-42-Calc_Hmm10-BMGE05.ali.dealigned.mafft.treefile	75	1	0	1	?	0	1	39.4444	100	1	30.6816	3
V2META14962-42-Calc_Hmm10-BMGE05.ali.dealigned.muscle.treefile	80	1	0	1	?	0	1	37.5974	100	0	32.1451	3
V2META15131-42-Calc_Hmm10-BMGE05.ali.dealigned.muscle.treefile	73	1	1	1	?	0	0	46.1143	100	2	30.9421	3
V2META15177-42-Calc_Hmm10-BMGE05.ali.dealigned.muscle.treefile	70	1	0	1	?	1	0	45.403	100	0	33.9574	3
V2META15178-42-Calc_Hmm10-BMGE05.ali.dealigned.muscle.treefile	62	1	0	1	?	1	0	58.1186	100	5	27.7685	3
V2META15200-42-Calc_Hmm10-BMGE05.ali.dealigned.muscle.treefile	89	0	0	1	?	1	1	54.2674	100	0	35.1877	3
V2META15229-42-Calc_Hmm10-BMGE05.ali.dealigned.mafft.treefile	87	0	0	1	?	1	1	41.5595	98	0	29.6256	3
V2META15294-42-Calc_Hmm10-BMGE05.ali.dealigned.mafft.treefile	83	1	0	1	?	1	0	47.5875	99	0	29.9936	3
V2META15318-42-Calc_Hmm10-BMGE05.ali.dealigned.prank.best.fas.treefile	88	1	0	1	?	1	0	61.2941	100	4	31.1848	3
V2META15349-42-Calc_Hmm10-BMGE05.ali.dealigned.prank.best.fas.treefile	84	0	0	1	?	1	1	54.2469	100	8	30.8727	3
V2META15359-42-Calc_Hmm10-BMGE05.ali.dealigned.mafft.treefile	83	1	0	1	?	1	0	46.925	100	1	29.168	3
V2META15378-42-Calc_Hmm10-BMGE05.ali.dealigned.prank.best.fas.treefile	66	1	0	1	?	1	0	45.5397	100	0	34.6643	3
V2META15424-42-Calc_Hmm10-BMGE05.ali.dealigned.muscle.treefile	79	1	0	1	?	1	0	66.0789	100	0	33.285	3
V2META15437-42-Calc_Hmm10-BMGE05.ali.dealigned.muscle.treefile	68	1	0	1	?	1	0	52.5538	100	0	33.8717	3
V2META15462-42-Calc_Hmm10-BMGE05.ali.dealigned.prank.best.fas.treefile	61	1	0	1	?	0	1	49.4483	100	2	32.8041	3
V2META15528-42-Calc_Hmm10-BMGE05.ali.dealigned.prank.best.fas.treefile	75	0	1	1	?	1	0	39.9167	100	0	33.7304	3
V2META15532-42-Calc_Hmm10-BMGE05.ali.dealigned.muscle.treefile	78	1	0	1	?	0	1	42.52	100	1	32.468	3
V2META15556-42-Calc_Hmm10-BMGE05.ali.dealigned.mafft.treefile	73	1	0	1	?	1	0	42.4286	100	0	32.2661	3
V2META15572-42-Calc_Hmm10-BMGE05.ali.dealigned.mafft.treefile	58	1	0	1	?	1	0	50.2727	100	1	36.1539	3
V2META15579-42-Calc_Hmm10-BMGE05.ali.dealigned.prank.best.fas.treefile	58	1	0	1	?	0	1	54.6364	100	4	30.0692	3
V2META15580-42-Calc_Hmm10-BMGE05.ali.dealigned.muscle.treefile	73	1	0	1	?	1	0	47.4286	100	3	29.9679	3
V2META15689-42-Calc_Hmm10-BMGE05.ali.dealigned.prank.best.fas.treefile	75	1	1	1	?	0	0	54.8472	100	4	31.4213	3
V2META15790-42-Calc_Hmm10-BMGE05.ali.dealigned.mafft.treefile	61	0	0	1	?	1	1	45.431	99	0	29.7745	3
V2META15808-42-Calc_Hmm10-BMGE05.ali.dealigned.mafft.treefile	81	0	1	1	?	1	0	57.859	100	1	29.3781	3
V2META15934-42-Calc_Hmm10-BMGE05.ali.dealigned.prank.best.fas.treefile	50	1	1	1	?	0	0	44.6383	100	4	31.9797	3
V2META16023-42-Calc_Hmm10-BMGE05.ali.dealigned.prank.best.fas.treefile	81	0	1	1	?	0	1	44.8077	100	0	32.7179	3
V2META16166-42-Calc_Hmm10-BMGE05.ali.dealigned.mafft.treefile	50	1	0	1	?	1	0	32.1915	100	0	32.1682	3
V2META16168-42-Calc_Hmm10-BMGE05.ali.dealigned.prank.best.fas.treefile	71	1	0	1	?	0	1	56.4265	100	8	29.8852	3
V2META16262-42-Calc_Hmm10-BMGE05.ali.dealigned.prank.best.fas.treefile	64	1	0	1	?	0	1	39.541	100	2	29.6618	3
V2META16284-42-Calc_Hmm10-BMGE05.ali.dealigned.mafft.treefile	61	0	0	1	?	1	1	52.5517	100	2	30.4065	3
V2META16503-42-Calc_Hmm10-BMGE05.ali.dealigned.muscle.treefile	67	1	0	1	?	1	0	48.0469	100	4	31.5651	3
V2META16504-42-Calc_Hmm10-BMGE05.ali.dealigned.prank.best.fas.treefile	41	1	0	1	?	0	1	38.1053	96	1	29.1492	3
V2META16515-42-Calc_Hmm10-BMGE05.ali.dealigned.mafft.treefile	63	1	1	1	?	0	0	34.8833	96	0	27.8251	3
V2META16779-42-Calc_Hmm10-BMGE05.ali.dealigned.mafft.treefile	80	1	0	1	?	1	0	45.9351	100	0	32.2616	3
V2META17677-42-Calc_Hmm10-BMGE05.ali.dealigned.muscle.treefile	60	1	0	1	?	1	0	38.7895	100	0	30.2079	3
V2META17719-42-Calc_Hmm10-BMGE05.ali.dealigned.muscle.treefile	58	1	0	1	?	0	1	52.2	100	2	32.3461	3
V2META18371-42-Calc_Hmm10-BMGE05.ali.dealigned.prank.best.fas.treefile	61	1	1	1	?	0	0	31.2759	99	0	29.7471	3
V2META10053-2-1-42-Calc_Hmm10-BMGE05.ali.dealigned.mafft.treefile	65	1	0	1	?	0	0	64.7419	100	7	30.4477	2
V2META10062-1-1-42-Calc_Hmm10-BMGE05.ali.dealigned.mafft.treefile	60	1	0	1	?	0	0	59.2982	100	2	33.4622	2
V2META10062-2-1-42-Calc_Hmm10-BMGE05.ali.dealigned.muscle.treefile	59	1	0	1	?	0	0	53.8393	100	0	35.1211	2
V2META10079-1-2-2-2-2-2-42-Calc_Hmm10-BMGE05.ali.dealigned.prank.best.fas.treefile	80	1	0	0	?	0	1	57.6104	100	3	30.3444	2
V2META10102-1-2-2-2-42-Calc_Hmm10-BMGE05.ali.dealigned.prank.best.fas.treefile	71	0	0	1	?	0	1	51.6471	100	0	33.6482	2
V2META10136-1-1-42-Calc_Hmm10-BMGE05.ali.dealigned.prank.best.fas.treefile	60	1	0	1	?	0	0	54.0175	100	3	29.9376	2
V2META10144-2-1-42-Calc_Hmm10-BMGE05.ali.dealigned.muscle.treefile	90	0	0	1	?	1	0	66.0575	100	2	31.8597	2
V2META10144-2-2-1-42-Calc_Hmm10-BMGE05.ali.dealigned.prank.best.fas.treefile	85	1	0	1	?	0	0	57.5488	100	1	34.0223	2
V2META10174-2-42-Calc_Hmm10-BMGE05.ali.dealigned.muscle.treefile	72	0	0	1	?	0	1	50.5507	100	1	30.8383	2
V2META10192-1-1-42-Calc_Hmm10-BMGE05.ali.dealigned.mafft.treefile	55	0	0	1	?	1	0	46.4231	100	2	31.9942	2
V2META10197-2-1-2-42-Calc_Hmm10-BMGE05.ali.dealigned.prank.best.fas.treefile	74	0	0	1	?	1	0	54.5634	100	0	31.7817	2
V2META10203-1-1-42-Calc_Hmm10-BMGE05.ali.dealigned.muscle.treefile	81	1	0	1	?	0	0	45.5	100	0	29.9691	2
V2META10224-1-2-2-42-Calc_Hmm10-BMGE05.ali.dealigned.prank.best.fas.treefile	70	1	0	1	?	0	0	37.0896	100	0	28.3226	2
V2META10274-1-42-Calc_Hmm10-BMGE05.ali.dealigned.mafft.treefile	80	1	0	1	?	0	0	57.3117	100	0	34.9598	2
V2META10274-2-1-2-42-Calc_Hmm10-BMGE05.ali.dealigned.prank.best.fas.treefile	63	0	0	1	?	0	1	73.1833	100	9	29.904	2
V2META10325-2-1-1-42-Calc_Hmm10-BMGE05.ali.dealigned.prank.best.fas.treefile	69	0	1	1	?	0	0	46.5152	100	0	33.9671	2
V2META10342-1-2-2-2-42-Calc_Hmm10-BMGE05.ali.dealigned.muscle.treefile	75	0	0	1	?	1	0	41.5694	100	0	34.3442	2
V2META10342-2-42-Calc_Hmm10-BMGE05.ali.dealigned.muscle.treefile	56	0	0	1	?	0	1	50	96	5	27.015	2
V2META10343-1-42-Calc_Hmm10-BMGE05.ali.dealigned.muscle.treefile	90	1	0	1	?	0	0	55.7241	100	2	31.4426	2
V2META10423-1-1-42-Calc_Hmm10-BMGE05.ali.dealigned.prank.best.fas.treefile	65	1	0	1	?	0	0	45.6774	100	2	30.0692	2
V2META10427-2-1-42-Calc_Hmm10-BMGE05.ali.dealigned.muscle.treefile	68	1	0	1	?	0	0	44.0769	100	1	29.77	2
V2META10445-2-42-Calc_Hmm10-BMGE05.ali.dealigned.prank.best.fas.treefile	73	0	0	1	?	1	0	65.3429	100	8	31.767	2
V2META10522-2-2-2-42-Calc_Hmm10-BMGE05.ali.dealigned.muscle.treefile	58	0	0	1	?	1	0	50.6182	99	1	33.0704	2
V2META10564-1-42-Calc_Hmm10-BMGE05.ali.dealigned.muscle.treefile	60	1	0	1	?	0	0	40.2281	99	0	32.922	2
V2META10658-2-42-Calc_Hmm10-BMGE05.ali.dealigned.muscle.treefile	77	1	0	1	?	0	0	51.9189	100	0	33.2036	2
V2META10664-1-1-42-Calc_Hmm10-BMGE05.ali.dealigned.muscle.treefile	65	0	0	1	?	0	1	44.2097	100	0	32.7351	2
V2META10771-1-42-Calc_Hmm10-BMGE05.ali.dealigned.prank.best.fas.treefile	68	1	0	1	?	0	0	53.7077	99	0	31.7314	2
V2META10811-1-42-Calc_Hmm10-BMGE05.ali.dealigned.prank.best.fas.treefile	71	0	0	1	?	0	1	64.3971	99	4	31.226	2
V2META10814-1-42-Calc_Hmm10-BMGE05.ali.dealigned.mafft.treefile	85	0	0	1	?	0	1	60.1098	100	1	31.9714	2
V2META10818-2-2-42-Calc_Hmm10-BMGE05.ali.dealigned.prank.best.fas.treefile	66	1	0	1	?	0	0	47.7302	100	0	29.9419	2
V2META10855-1-42-Calc_Hmm10-BMGE05.ali.dealigned.muscle.treefile	57	0	0	1	?	0	1	59.2037	100	4	31.6078	2
V2META10855-2-42-Calc_Hmm10-BMGE05.ali.dealigned.mafft.treefile	84	0	0	1	?	1	0	45.3333	100	0	32.3435	2
V2META10864-1-42-Calc_Hmm10-BMGE05.ali.dealigned.muscle.treefile	72	0	0	1	?	1	0	38.7971	100	0	33.1381	2
V2META10864-2-42-Calc_Hmm10-BMGE05.ali.dealigned.prank.best.fas.treefile	61	1	0	1	?	0	0	39.7931	100	0	33.5399	2
V2META10876-1-42-Calc_Hmm10-BMGE05.ali.dealigned.mafft.treefile	65	1	0	1	?	0	0	43.1774	100	0	33.4368	2
V2META10898-1-42-Calc_Hmm10-BMGE05.ali.dealigned.mafft.treefile	82	0	0	1	?	0	1	52.3797	100	2	34.0971	2
V2META10915-1-42-Calc_Hmm10-BMGE05.ali.dealigned.prank.best.fas.treefile	72	1	0	1	?	0	0	53.3478	100	0	31.0072	2
V2META10917-2-42-Calc_Hmm10-BMGE05.ali.dealigned.prank.best.fas.treefile	56	0	1	1	?	0	0	54.2453	99	0	33.7197	2
V2META10918-2-42-Calc_Hmm10-BMGE05.ali.dealigned.prank.best.fas.treefile	65	1	0	1	?	0	0	50.4839	100	1	33.9486	2
V2META10943-42-Calc_Hmm10-BMGE05.ali.dealigned.muscle.treefile	89	0	0	1	?	1	0	58.7558	100	0	32.1591	2
V2META10950-2-42-Calc_Hmm10-BMGE05.ali.dealigned.mafft.treefile	71	1	0	1	?	0	0	41.7941	100	0	31.9336	2
V2META10959-2-42-Calc_Hmm10-BMGE05.ali.dealigned.muscle.treefile	58	0	0	1	?	1	0	52.4909	99	0	32.624	2
V2META10960-1-42-Calc_Hmm10-BMGE05.ali.dealigned.mafft.treefile	55	1	0	1	?	0	0	46.9808	100	0	34.1572	2
V2META10960-2-42-Calc_Hmm10-BMGE05.ali.dealigned.prank.best.fas.treefile	70	0	0	1	?	0	1	59.6716	100	5	30.5704	2
V2META10979-2-42-Calc_Hmm10-BMGE05.ali.dealigned.prank.best.fas.treefile	85	0	0	1	?	0	1	64.439	100	3	30.8826	2
V2META10985-1-42-Calc_Hmm10-BMGE05.ali.dealigned.prank.best.fas.treefile	77	1	0	1	?	0	0	49.4595	100	0	33.7463	2
V2META10986-2-42-Calc_Hmm10-BMGE05.ali.dealigned.prank.best.fas.treefile	53	1	0	1	?	0	0	53.98	100	2	31.5895	2
V2META11011-1-42-Calc_Hmm10-BMGE05.ali.dealigned.prank.best.fas.treefile	73	1	0	1	?	0	0	61.7571	100	1	34.0753	2
V2META11011-2-42-Calc_Hmm10-BMGE05.ali.dealigned.mafft.treefile	76	1	0	1	?	0	0	59.4247	100	4	32.6609	2
V2META11012-2-42-Calc_Hmm10-BMGE05.ali.dealigned.mafft.treefile	53	0	0	1	?	1	0	52.96	100	0	31.6044	2
V2META11019-2-42-Calc_Hmm10-BMGE05.ali.dealigned.prank.best.fas.treefile	53	1	0	1	?	0	0	40.34	100	0	35.0996	2
V2META11029-2-42-Calc_Hmm10-BMGE05.ali.dealigned.mafft.treefile	69	0	0	1	?	1	0	67.2727	100	15	25.4502	2
V2META11035-1-42-Calc_Hmm10-BMGE05.ali.dealigned.prank.best.fas.treefile	72	0	1	1	?	0	0	54.8841	100	1	32.585	2
V2META11066-1-42-Calc_Hmm10-BMGE05.ali.dealigned.mafft.treefile	64	1	0	1	?	0	0	36.2131	99	0	33.8629	2
V2META11069-1-2-42-Calc_Hmm10-BMGE05.ali.dealigned.prank.best.fas.treefile	54	0	0	1	?	0	1	46.5294	100	1	32.4976	2
V2META11095-2-42-Calc_Hmm10-BMGE05.ali.dealigned.muscle.treefile	82	0	0	1	?	1	0	51.5316	100	0	35.3757	2
V2META11101-1-42-Calc_Hmm10-BMGE05.ali.dealigned.muscle.treefile	69	0	1	1	?	0	0	37.9091	100	0	32.8849	2
V2META11133-2-42-Calc_Hmm10-BMGE05.ali.dealigned.mafft.treefile	51	0	0	1	?	1	0	42.0833	100	2	34.889	2
V2META11137-1-42-Calc_Hmm10-BMGE05.ali.dealigned.prank.best.fas.treefile	79	0	0	1	?	1	0	61.6053	100	2	34.0491	2
V2META11140-2-42-Calc_Hmm10-BMGE05.ali.dealigned.mafft.treefile	76	1	0	1	?	0	0	50.5342	100	4	33.352	2
V2META11141-2-42-Calc_Hmm10-BMGE05.ali.dealigned.mafft.treefile	87	0	0	1	?	1	0	43.5476	100	0	32.1408	2
V2META11142-42-Calc_Hmm10-BMGE05.ali.dealigned.prank.best.fas.treefile	83	0	0	1	?	1	0	43.65	95	0	31.1902	2
V2META11153-1-42-Calc_Hmm10-BMGE05.ali.dealigned.muscle.treefile	77	0	0	1	?	1	0	55.7838	100	0	34.7517	2
V2META11153-2-42-Calc_Hmm10-BMGE05.ali.dealigned.muscle.treefile	78	0	0	1	?	1	0	41.5333	100	0	32.7912	2
V2META11175-42-Calc_Hmm10-BMGE05.ali.dealigned.mafft.treefile	66	1	0	1	?	0	0	43.8889	100	0	32.4405	2
V2META11192-2-42-Calc_Hmm10-BMGE05.ali.dealigned.mafft.treefile	74	0	0	1	?	0	1	65.9014	100	3	30.2702	2
V2META11201-42-Calc_Hmm10-BMGE05.ali.dealigned.prank.best.fas.treefile	80	0	0	0	?	1	1	70.2078	100	3	31.3296	2
V2META11216-1-42-Calc_Hmm10-BMGE05.ali.dealigned.mafft.treefile	67	0	0	1	?	1	0	34.2656	100	0	35.6643	2
V2META11239-1-42-Calc_Hmm10-BMGE05.ali.dealigned.mafft.treefile	82	0	0	1	?	0	1	48.2658	100	0	33.5939	2
V2META11240-1-42-Calc_Hmm10-BMGE05.ali.dealigned.muscle.treefile	70	0	0	1	?	1	0	53.1343	100	2	31.9313	2
V2META11247-2-42-Calc_Hmm10-BMGE05.ali.dealigned.prank.best.fas.treefile	84	0	1	1	?	0	0	45.4321	100	0	32.0824	2
V2META11271-2-42-Calc_Hmm10-BMGE05.ali.dealigned.prank.best.fas.treefile	60	1	0	1	?	0	0	32.4386	100	0	32.2539	2
V2META11289-1-42-Calc_Hmm10-BMGE05.ali.dealigned.prank.best.fas.treefile	80	0	0	1	?	0	1	44.7143	100	0	32.7747	2
V2META11299-2-42-Calc_Hmm10-BMGE05.ali.dealigned.prank.best.fas.treefile	79	0	0	1	?	0	1	65.25	100	1	28.4573	2
V2META11302-42-Calc_Hmm10-BMGE05.ali.dealigned.prank.best.fas.treefile	80	1	0	1	?	0	0	40.3896	99	0	33.4653	2
V2META11305-2-42-Calc_Hmm10-BMGE05.ali.dealigned.prank.best.fas.treefile	67	1	0	1	?	0	0	44.8125	100	0	30.8651	2
V2META11310-1-42-Calc_Hmm10-BMGE05.ali.dealigned.prank.best.fas.treefile	66	0	0	1	?	1	0	45.2857	99	3	29.3936	2
V2META11358-2-42-Calc_Hmm10-BMGE05.ali.dealigned.muscle.treefile	84	1	0	1	?	0	0	53.6914	100	1	35.117	2
V2META11376-2-42-Calc_Hmm10-BMGE05.ali.dealigned.muscle.treefile	50	0	0	1	?	1	0	42.4255	100	0	33.6558	2
V2META11377-2-42-Calc_Hmm10-BMGE05.ali.dealigned.mafft.treefile	50	1	0	1	?	0	0	40.4681	100	0	29.1743	2
V2META11380-42-Calc_Hmm10-BMGE05.ali.dealigned.prank.best.fas.treefile	91	0	0	1	?	1	0	60.8977	100	0	35.7574	2
V2META11383-2-42-Calc_Hmm10-BMGE05.ali.dealigned.prank.best.fas.treefile	54	0	1	1	?	0	0	51.7647	100	0	33.1305	2
V2META11387-2-42-Calc_Hmm10-BMGE05.ali.dealigned.muscle.treefile	81	1	0	1	?	0	0	50.6154	100	1	34.6148	2
V2META11388-2-42-Calc_Hmm10-BMGE05.ali.dealigned.mafft.treefile	71	0	0	1	?	1	0	48.4118	100	2	30.6811	2
V2META11390-42-Calc_Hmm10-BMGE05.ali.dealigned.mafft.treefile	70	0	0	1	?	0	1	42.8209	100	0	30.8487	2
V2META11392-2-42-Calc_Hmm10-BMGE05.ali.dealigned.muscle.treefile	54	1	0	1	?	0	0	39.7451	100	1	28.6177	2
V2META11459-1-42-Calc_Hmm10-BMGE05.ali.dealigned.muscle.treefile	65	0	0	1	?	1	0	42.6129	100	0	31.1321	2
V2META11462-1-42-Calc_Hmm10-BMGE05.ali.dealigned.prank.best.fas.treefile	58	0	0	1	?	1	0	48.2364	100	0	32.4446	2
V2META11491-1-42-Calc_Hmm10-BMGE05.ali.dealigned.muscle.treefile	51	1	0	1	?	0	0	45.5417	100	8	28.2518	2
V2META11492-2-42-Calc_Hmm10-BMGE05.ali.dealigned.mafft.treefile	62	0	0	1	?	0	1	39.3898	100	0	29.4785	2
V2META11518-42-Calc_Hmm10-BMGE05.ali.dealigned.prank.best.fas.treefile	65	1	0	1	?	0	0	29.0806	94	0	29.9404	2
V2META11539-42-Calc_Hmm10-BMGE05.ali.dealigned.muscle.treefile	74	0	0	1	?	1	0	45.507	100	0	33.4386	2
V2META11543-42-Calc_Hmm10-BMGE05.ali.dealigned.muscle.treefile	87	0	0	1	?	0	1	51.369	100	1	33.2976	2
V2META11562-42-Calc_Hmm10-BMGE05.ali.dealigned.mafft.treefile	75	1	0	1	?	0	0	60.3194	100	1	34.9054	2
V2META11636-1-42-Calc_Hmm10-BMGE05.ali.dealigned.muscle.treefile	66	0	0	1	?	1	0	43.8095	100	1	29.5043	2
V2META11672-2-42-Calc_Hmm10-BMGE05.ali.dealigned.mafft.treefile	56	0	0	1	?	1	0	40.9245	100	0	28.8731	2
V2META11692-42-Calc_Hmm10-BMGE05.ali.dealigned.mafft.treefile	70	0	0	1	?	1	0	48.8955	100	1	33.4598	2
V2META11711-42-Calc_Hmm10-BMGE05.ali.dealigned.prank.best.fas.treefile	66	0	0	1	?	0	1	59.7302	100	2	30.8376	2
V2META11712-42-Calc_Hmm10-BMGE05.ali.dealigned.muscle.treefile	56	0	0	1	?	1	0	51.3962	99	2	29.7514	2
V2META11730-2-42-Calc_Hmm10-BMGE05.ali.dealigned.prank.best.fas.treefile	70	0	0	1	?	0	1	48.9701	100	0	31.6331	2
V2META11753-42-Calc_Hmm10-BMGE05.ali.dealigned.mafft.treefile	63	0	0	1	?	1	0	51.6	100	1	34.3924	2
V2META11763-42-Calc_Hmm10-BMGE05.ali.dealigned.muscle.treefile	53	0	0	1	?	0	1	51.24	100	5	26.0665	2
V2META11780-42-Calc_Hmm10-BMGE05.ali.dealigned.mafft.treefile	68	0	0	1	?	1	0	65.2154	100	7	27.9711	2
V2META11793-42-Calc_Hmm10-BMGE05.ali.dealigned.muscle.treefile	68	0	0	1	?	1	0	38.6923	100	0	30.0486	2
V2META11798-42-Calc_Hmm10-BMGE05.ali.dealigned.prank.best.fas.treefile	71	1	0	1	?	0	0	35.6618	100	0	32.6909	2
V2META11799-42-Calc_Hmm10-BMGE05.ali.dealigned.mafft.treefile	75	0	0	1	?	1	0	57.625	100	0	34.1563	2
V2META11800-42-Calc_Hmm10-BMGE05.ali.dealigned.muscle.treefile	82	0	0	1	?	0	1	46.9367	100	0	32.5294	2
V2META11809-42-Calc_Hmm10-BMGE05.ali.dealigned.muscle.treefile	71	1	0	1	?	0	0	42.8382	100	1	27.6132	2
V2META11811-2-42-Calc_Hmm10-BMGE05.ali.dealigned.prank.best.fas.treefile	80	1	0	1	?	0	0	54.961	100	2	34.9707	2
V2META11831-42-Calc_Hmm10-BMGE05.ali.dealigned.prank.best.fas.treefile	67	1	0	1	?	0	0	66.5625	100	6	29.8741	2
V2META11861-42-Calc_Hmm10-BMGE05.ali.dealigned.prank.best.fas.treefile	66	1	0	1	?	0	0	46.1429	100	1	30.2659	2
V2META11890-42-Calc_Hmm10-BMGE05.ali.dealigned.mafft.treefile	68	1	0	1	?	0	0	48.9846	100	3	31.317	2
V2META11898-42-Calc_Hmm10-BMGE05.ali.dealigned.prank.best.fas.treefile	87	0	0	1	?	1	0	49.0714	100	1	28.364	2
V2META11908-2-42-Calc_Hmm10-BMGE05.ali.dealigned.muscle.treefile	53	0	0	1	?	1	0	35.7	97	0	31.0305	2
V2META11914-42-Calc_Hmm10-BMGE05.ali.dealigned.prank.best.fas.treefile	85	1	0	0	?	1	0	54.5	100	6	31.4562	2
V2META11933-42-Calc_Hmm10-BMGE05.ali.dealigned.mafft.treefile	56	1	0	1	?	0	0	53.4906	100	0	31.3059	2
V2META11935-42-Calc_Hmm10-BMGE05.ali.dealigned.mafft.treefile	67	0	0	1	?	1	0	56.8594	100	2	31.4359	2
V2META11981-42-Calc_Hmm10-BMGE05.ali.dealigned.mafft.treefile	70	0	0	1	?	0	1	53.5672	100	0	35.2722	2
V2META11989-42-Calc_Hmm10-BMGE05.ali.dealigned.muscle.treefile	70	0	0	1	?	1	0	47.2836	100	1	33.2358	2
V2META12014-2-42-Calc_Hmm10-BMGE05.ali.dealigned.mafft.treefile	61	1	0	1	?	0	0	47.4655	100	0	32.0583	2
V2META12026-42-Calc_Hmm10-BMGE05.ali.dealigned.muscle.treefile	76	0	0	1	?	1	0	54.4794	100	3	32.8075	2
V2META12036-42-Calc_Hmm10-BMGE05.ali.dealigned.muscle.treefile	87	0	0	1	?	0	1	58.619	100	7	29.9209	2
V2META12052-42-Calc_Hmm10-BMGE05.ali.dealigned.muscle.treefile	75	0	0	1	?	0	1	49.5972	100	2	32.8835	2
V2META12122-42-Calc_Hmm10-BMGE05.ali.dealigned.mafft.treefile	65	1	0	1	?	0	0	48.5806	100	0	34.8335	2
V2META12124-42-Calc_Hmm10-BMGE05.ali.dealigned.muscle.treefile	53	0	0	1	?	1	0	23.8	81	0	20.8825	2
V2META12137-42-Calc_Hmm10-BMGE05.ali.dealigned.mafft.treefile	64	1	0	1	?	0	0	54.082	100	3	30.1016	2
V2META12150-1-42-Calc_Hmm10-BMGE05.ali.dealigned.muscle.treefile	71	1	0	1	?	0	0	49.7059	100	6	29.2127	2
V2META12172-42-Calc_Hmm10-BMGE05.ali.dealigned.mafft.treefile	77	0	0	1	?	1	0	65.6622	100	6	29.4138	2
V2META12188-42-Calc_Hmm10-BMGE05.ali.dealigned.mafft.treefile	68	0	0	1	?	0	1	43.4769	100	2	28.647	2
V2META12200-42-Calc_Hmm10-BMGE05.ali.dealigned.muscle.treefile	78	0	0	1	?	0	1	28.68	99	0	30.1198	2
V2META12203-42-Calc_Hmm10-BMGE05.ali.dealigned.muscle.treefile	68	1	0	0	?	0	1	50.0154	100	5	30.7499	2
V2META12207-42-Calc_Hmm10-BMGE05.ali.dealigned.muscle.treefile	74	0	0	1	?	1	0	49.5634	100	0	33.2556	2
V2META12229-42-Calc_Hmm10-BMGE05.ali.dealigned.muscle.treefile	76	0	0	1	?	1	0	55.0959	100	1	31.8383	2
V2META12235-42-Calc_Hmm10-BMGE05.ali.dealigned.muscle.treefile	58	0	0	1	?	0	1	53.8	100	6	29.2017	2
V2META12254-42-Calc_Hmm10-BMGE05.ali.dealigned.muscle.treefile	77	1	0	1	?	0	0	57.0811	100	0	32.4344	2
V2META12271-2-42-Calc_Hmm10-BMGE05.ali.dealigned.muscle.treefile	74	1	0	1	?	0	0	45.8451	100	0	32.1964	2
V2META12290-42-Calc_Hmm10-BMGE05.ali.dealigned.prank.best.fas.treefile	67	0	0	1	?	0	1	44.2656	98	0	33.1899	2
V2META12291-2-42-Calc_Hmm10-BMGE05.ali.dealigned.prank.best.fas.treefile	76	1	0	1	?	0	0	53.0548	100	0	35.7552	2
V2META12296-42-Calc_Hmm10-BMGE05.ali.dealigned.prank.best.fas.treefile	80	0	0	1	?	0	1	45.6104	100	2	32.1777	2
V2META12301-42-Calc_Hmm10-BMGE05.ali.dealigned.prank.best.fas.treefile	71	1	0	1	?	0	0	52.5294	100	0	34.8537	2
V2META12315-42-Calc_Hmm10-BMGE05.ali.dealigned.prank.best.fas.treefile	63	1	0	1	?	0	0	49.1333	100	0	33.3759	2
V2META12318-42-Calc_Hmm10-BMGE05.ali.dealigned.muscle.treefile	62	1	0	1	?	0	0	55.9153	100	2	33.3407	2
V2META12339-42-Calc_Hmm10-BMGE05.ali.dealigned.muscle.treefile	85	1	0	1	?	0	0	43.5244	100	0	30.4343	2
V2META12359-42-Calc_Hmm10-BMGE05.ali.dealigned.muscle.treefile	92	1	0	1	?	0	0	40.1236	100	0	32.8192	2
V2META12365-42-Calc_Hmm10-BMGE05.ali.dealigned.mafft.treefile	92	0	0	1	?	1	0	67.8539	100	8	30.298	2
V2META12368-42-Calc_Hmm10-BMGE05.ali.dealigned.prank.best.fas.treefile	91	0	0	1	?	1	0	57.0455	100	3	32.1802	2
V2META12413-42-Calc_Hmm10-BMGE05.ali.dealigned.muscle.treefile	72	0	0	1	?	1	0	55.5507	100	1	32.5361	2
V2META12414-42-Calc_Hmm10-BMGE05.ali.dealigned.muscle.treefile	71	0	0	1	?	1	0	35.8235	100	2	28.9035	2
V2META12416-42-Calc_Hmm10-BMGE05.ali.dealigned.mafft.treefile	70	0	0	1	?	0	1	42.4776	100	0	30.9787	2
V2META12427-42-Calc_Hmm10-BMGE05.ali.dealigned.prank.best.fas.treefile	65	0	0	1	?	0	1	54.629	100	4	28.8937	2
V2META12437-42-Calc_Hmm10-BMGE05.ali.dealigned.muscle.treefile	71	1	0	1	?	0	0	43.75	100	0	33.9621	2
V2META12452-42-Calc_Hmm10-BMGE05.ali.dealigned.prank.best.fas.treefile	78	1	0	1	?	0	0	64.4667	100	5	29.202	2
V2META12455-42-Calc_Hmm10-BMGE05.ali.dealigned.prank.best.fas.treefile	70	0	0	1	?	1	0	49.0149	100	6	28.6979	2
V2META12462-42-Calc_Hmm10-BMGE05.ali.dealigned.mafft.treefile	80	0	0	1	?	1	0	43.974	100	1	33.0112	2
V2META12469-2-42-Calc_Hmm10-BMGE05.ali.dealigned.muscle.treefile	49	0	0	1	?	1	0	34.7826	100	0	32.4271	2
V2META12471-42-Calc_Hmm10-BMGE05.ali.dealigned.muscle.treefile	75	0	0	1	?	0	1	46.0972	100	0	35.5051	2
V2META12499-42-Calc_Hmm10-BMGE05.ali.dealigned.mafft.treefile	73	0	0	1	?	0	1	45.0286	100	0	32.7867	2
V2META12503-42-Calc_Hmm10-BMGE05.ali.dealigned.muscle.treefile	85	1	0	1	?	0	0	48.6098	100	1	34.7516	2
V2META12524-42-Calc_Hmm10-BMGE05.ali.dealigned.prank.best.fas.treefile	70	0	0	1	?	0	1	47.791	100	2	35.2156	2
V2META12530-42-Calc_Hmm10-BMGE05.ali.dealigned.muscle.treefile	76	0	0	1	?	1	0	58.0137	100	1	31.801	2
V2META12531-42-Calc_Hmm10-BMGE05.ali.dealigned.mafft.treefile	93	0	1	1	?	0	0	47.3889	100	0	33.3699	2
V2META12552-42-Calc_Hmm10-BMGE05.ali.dealigned.muscle.treefile	83	0	0	1	?	1	0	35.5875	100	0	31.8538	2
V2META12561-42-Calc_Hmm10-BMGE05.ali.dealigned.muscle.treefile	87	0	0	1	?	1	0	55.631	100	4	31.9593	2
V2META12567-42-Calc_Hmm10-BMGE05.ali.dealigned.muscle.treefile	86	1	0	1	?	0	0	57.8072	100	1	31.9436	2
V2META12577-42-Calc_Hmm10-BMGE05.ali.dealigned.mafft.treefile	56	1	0	1	?	0	0	53.5472	100	0	38.0896	2
V2META12581-42-Calc_Hmm10-BMGE05.ali.dealigned.muscle.treefile	72	1	0	1	?	0	0	35.942	99	0	31.1824	2
V2META12583-42-Calc_Hmm10-BMGE05.ali.dealigned.mafft.treefile	90	1	0	1	?	0	0	49.2414	100	0	34.4477	2
V2META12632-42-Calc_Hmm10-BMGE05.ali.dealigned.mafft.treefile	74	1	0	1	?	0	0	52.4366	100	0	35.2958	2
V2META12634-42-Calc_Hmm10-BMGE05.ali.dealigned.muscle.treefile	71	0	0	1	?	1	0	45.3676	99	0	32.0018	2
V2META12650-42-Calc_Hmm10-BMGE05.ali.dealigned.prank.best.fas.treefile	78	0	0	1	?	1	0	40.84	98	0	30.2686	2
V2META12672-42-Calc_Hmm10-BMGE05.ali.dealigned.prank.best.fas.treefile	83	1	0	1	?	0	0	54.1625	100	0	32.5025	2
V2META12684-42-Calc_Hmm10-BMGE05.ali.dealigned.prank.best.fas.treefile	74	1	0	1	?	0	0	41.7746	100	0	32.1564	2
V2META12691-42-Calc_Hmm10-BMGE05.ali.dealigned.prank.best.fas.treefile	84	0	0	1	?	0	1	39.5309	100	0	28.9939	2
V2META12710-42-Calc_Hmm10-BMGE05.ali.dealigned.prank.best.fas.treefile	78	0	0	1	?	0	1	30.96	100	0	30.8404	2
V2META12715-42-Calc_Hmm10-BMGE05.ali.dealigned.prank.best.fas.treefile	74	0	0	1	?	1	0	28.1127	94	0	27.5469	2
V2META12716-42-Calc_Hmm10-BMGE05.ali.dealigned.muscle.treefile	87	1	0	1	?	0	0	59.131	100	0	34.3985	2
V2META12720-42-Calc_Hmm10-BMGE05.ali.dealigned.mafft.treefile	85	1	0	1	?	0	0	45.0732	100	0	31.6886	2
V2META12723-42-Calc_Hmm10-BMGE05.ali.dealigned.mafft.treefile	75	0	0	1	?	0	1	40.8889	100	1	30.737	2
V2META12727-42-Calc_Hmm10-BMGE05.ali.dealigned.mafft.treefile	69	0	0	1	?	0	1	46.7576	99	0	32.5558	2
V2META12736-42-Calc_Hmm10-BMGE05.ali.dealigned.muscle.treefile	84	0	0	1	?	1	0	48.3827	100	0	31.6671	2
V2META12743-42-Calc_Hmm10-BMGE05.ali.dealigned.mafft.treefile	81	1	0	1	?	0	0	41.2051	100	0	33.7747	2
V2META12745-1-42-Calc_Hmm10-BMGE05.ali.dealigned.mafft.treefile	86	1	0	1	?	0	0	51.1325	100	0	32.8159	2
V2META12752-42-Calc_Hmm10-BMGE05.ali.dealigned.mafft.treefile	61	0	0	1	?	0	1	55.9138	100	4	31.1367	2
V2META12754-42-Calc_Hmm10-BMGE05.ali.dealigned.muscle.treefile	80	0	0	1	?	0	1	38.3766	99	0	29.3262	2
V2META12785-2-42-Calc_Hmm10-BMGE05.ali.dealigned.mafft.treefile	90	0	0	1	?	0	1	35.0805	100	0	30.3978	2
V2META12792-42-Calc_Hmm10-BMGE05.ali.dealigned.mafft.treefile	67	1	0	1	?	0	0	33.6875	98	0	30.9126	2
V2META12795-42-Calc_Hmm10-BMGE05.ali.dealigned.muscle.treefile	78	1	0	1	?	0	0	51.3067	100	0	32.3819	2
V2META12799-42-Calc_Hmm10-BMGE05.ali.dealigned.muscle.treefile	83	0	0	1	?	0	1	56.4375	100	4	31.8633	2
V2META12811-42-Calc_Hmm10-BMGE05.ali.dealigned.mafft.treefile	82	0	0	1	?	0	1	61.8861	100	1	32.6112	2
V2META12817-42-Calc_Hmm10-BMGE05.ali.dealigned.muscle.treefile	63	1	0	1	?	0	0	43.3667	100	0	30.7907	2
V2META12820-42-Calc_Hmm10-BMGE05.ali.dealigned.muscle.treefile	87	0	0	1	?	1	0	57.7619	100	0	33.4869	2
V2META12860-42-Calc_Hmm10-BMGE05.ali.dealigned.mafft.treefile	62	0	0	1	?	1	0	37.5593	99	0	31.1559	2
V2META12893-42-Calc_Hmm10-BMGE05.ali.dealigned.prank.best.fas.treefile	73	1	0	1	?	0	0	63.2286	100	1	33.1426	2
V2META12903-42-Calc_Hmm10-BMGE05.ali.dealigned.muscle.treefile	66	1	0	1	?	0	0	40.0952	100	0	31.514	2
V2META12906-42-Calc_Hmm10-BMGE05.ali.dealigned.muscle.treefile	68	0	0	1	?	0	1	63.7538	100	13	29.363	2
V2META12909-42-Calc_Hmm10-BMGE05.ali.dealigned.prank.best.fas.treefile	88	1	0	1	?	0	0	57.0706	100	2	30.6567	2
V2META12912-42-Calc_Hmm10-BMGE05.ali.dealigned.mafft.treefile	74	1	0	1	?	0	0	45.3239	100	3	28.9739	2
V2META12945-42-Calc_Hmm10-BMGE05.ali.dealigned.muscle.treefile	91	0	0	1	?	0	1	49.0227	100	0	33.0822	2
V2META12949-2-42-Calc_Hmm10-BMGE05.ali.dealigned.muscle.treefile	81	0	0	1	?	0	1	41.1282	100	0	35.2611	2
V2META12952-42-Calc_Hmm10-BMGE05.ali.dealigned.muscle.treefile	73	0	0	1	?	0	1	56.2714	100	0	35.9344	2
V2META12957-42-Calc_Hmm10-BMGE05.ali.dealigned.mafft.treefile	62	0	0	1	?	0	1	59.2542	100	3	31.8235	2
V2META12962-42-Calc_Hmm10-BMGE05.ali.dealigned.muscle.treefile	83	1	0	1	?	0	0	56.6375	100	0	32.4146	2
V2META12968-42-Calc_Hmm10-BMGE05.ali.dealigned.prank.best.fas.treefile	81	0	0	1	?	0	1	68.7564	100	1	32.1368	2
V2META12976-42-Calc_Hmm10-BMGE05.ali.dealigned.prank.best.fas.treefile	83	1	0	1	?	0	0	50.825	100	0	32.8709	2
V2META12978-42-Calc_Hmm10-BMGE05.ali.dealigned.muscle.treefile	68	1	0	1	?	0	0	51.5077	100	0	34.0335	2
V2META12986-42-Calc_Hmm10-BMGE05.ali.dealigned.muscle.treefile	56	1	0	1	?	0	0	58.2075	100	0	37.7006	2
V2META12992-42-Calc_Hmm10-BMGE05.ali.dealigned.muscle.treefile	69	1	0	1	?	0	0	47.6212	99	0	31.5949	2
V2META12995-2-42-Calc_Hmm10-BMGE05.ali.dealigned.muscle.treefile	79	1	0	1	?	0	0	41.5263	100	0	32.898	2
V2META12996-42-Calc_Hmm10-BMGE05.ali.dealigned.prank.best.fas.treefile	78	0	0	1	?	1	0	49.3733	100	0	36.1743	2
V2META12998-42-Calc_Hmm10-BMGE05.ali.dealigned.mafft.treefile	73	1	0	1	?	0	0	29.2429	99	0	27.7434	2
V2META13003-42-Calc_Hmm10-BMGE05.ali.dealigned.prank.best.fas.treefile	81	0	0	1	?	1	0	49.1026	100	0	34.0051	2
V2META13010-42-Calc_Hmm10-BMGE05.ali.dealigned.muscle.treefile	79	0	0	1	?	1	0	42.5263	100	0	37.1967	2
V2META13014-42-Calc_Hmm10-BMGE05.ali.dealigned.prank.best.fas.treefile	53	0	0	1	?	0	1	39.08	100	0	29.6485	2
V2META13015-42-Calc_Hmm10-BMGE05.ali.dealigned.mafft.treefile	66	0	0	1	?	1	0	58.4603	100	0	34.5928	2
V2META13024-42-Calc_Hmm10-BMGE05.ali.dealigned.prank.best.fas.treefile	76	0	0	1	?	1	0	62.0548	100	2	31.4708	2
V2META13026-42-Calc_Hmm10-BMGE05.ali.dealigned.mafft.treefile	75	1	0	1	?	0	0	55.7639	100	0	34.0284	2
V2META13028-42-Calc_Hmm10-BMGE05.ali.dealigned.mafft.treefile	78	1	0	1	?	0	0	47.1467	100	1	30.2772	2
V2META13032-42-Calc_Hmm10-BMGE05.ali.dealigned.muscle.treefile	78	1	0	1	?	0	0	48.1733	100	1	31.3455	2
V2META13035-42-Calc_Hmm10-BMGE05.ali.dealigned.mafft.treefile	83	0	0	1	?	1	0	42.5875	100	2	29.6777	2
V2META13039-42-Calc_Hmm10-BMGE05.ali.dealigned.muscle.treefile	74	0	1	1	?	0	0	48.8169	100	1	33.365	2
V2META13042-42-Calc_Hmm10-BMGE05.ali.dealigned.prank.best.fas.treefile	72	1	0	1	?	0	0	42.1449	100	0	32.668	2
V2META13045-42-Calc_Hmm10-BMGE05.ali.dealigned.muscle.treefile	82	0	1	1	?	0	0	45.557	100	4	31.2753	2
V2META13058-42-Calc_Hmm10-BMGE05.ali.dealigned.prank.best.fas.treefile	79	1	0	1	?	0	0	52.5526	100	0	31.7728	2
V2META13064-42-Calc_Hmm10-BMGE05.ali.dealigned.mafft.treefile	64	1	0	1	?	0	0	45.0492	100	3	31.3559	2
V2META13070-42-Calc_Hmm10-BMGE05.ali.dealigned.muscle.treefile	74	1	0	1	?	0	0	40.7465	100	0	33.4086	2
V2META13071-42-Calc_Hmm10-BMGE05.ali.dealigned.prank.best.fas.treefile	84	0	1	0	?	0	1	41.358	98	1	27.8848	2
V2META13086-42-Calc_Hmm10-BMGE05.ali.dealigned.prank.best.fas.treefile	82	1	0	1	?	0	0	41.481	100	0	32.4743	2
V2META13088-42-Calc_Hmm10-BMGE05.ali.dealigned.muscle.treefile	72	0	0	1	?	0	1	50.3188	99	0	31.2463	2
V2META13092-42-Calc_Hmm10-BMGE05.ali.dealigned.muscle.treefile	83	0	0	1	?	0	1	55.2875	100	0	32.6628	2
V2META13104-42-Calc_Hmm10-BMGE05.ali.dealigned.muscle.treefile	84	0	0	1	?	1	0	40.0123	100	0	31.3118	2
V2META13108-42-Calc_Hmm10-BMGE05.ali.dealigned.mafft.treefile	88	1	0	1	?	0	0	42.4471	100	0	34.5637	2
V2META13111-42-Calc_Hmm10-BMGE05.ali.dealigned.prank.best.fas.treefile	86	0	0	1	?	1	0	46.5542	100	0	33.8776	2
V2META13113-42-Calc_Hmm10-BMGE05.ali.dealigned.prank.best.fas.treefile	68	1	0	1	?	0	0	53.2	100	0	33.0679	2
V2META13155-42-Calc_Hmm10-BMGE05.ali.dealigned.prank.best.fas.treefile	49	0	0	1	?	1	0	38.9348	100	0	29.3416	2
V2META13168-42-Calc_Hmm10-BMGE05.ali.dealigned.mafft.treefile	55	1	0	1	?	0	0	37.3269	99	0	28.0026	2
V2META13196-42-Calc_Hmm10-BMGE05.ali.dealigned.prank.best.fas.treefile	85	0	0	1	?	1	0	32.8537	100	0	29.0719	2
V2META13203-42-Calc_Hmm10-BMGE05.ali.dealigned.muscle.treefile	75	0	0	1	?	1	0	50.9028	100	1	34.2739	2
V2META13227-42-Calc_Hmm10-BMGE05.ali.dealigned.muscle.treefile	81	1	0	1	?	0	0	40.4872	100	0	32.2012	2
V2META13230-42-Calc_Hmm10-BMGE05.ali.dealigned.muscle.treefile	80	0	0	1	?	1	0	37.961	99	0	32.4903	2
V2META13232-42-Calc_Hmm10-BMGE05.ali.dealigned.prank.best.fas.treefile	56	0	0	1	?	1	0	34.1321	100	0	32.6127	2
V2META13233-42-Calc_Hmm10-BMGE05.ali.dealigned.muscle.treefile	73	0	0	1	?	0	1	38.3857	99	0	30.7925	2
V2META13234-42-Calc_Hmm10-BMGE05.ali.dealigned.mafft.treefile	68	1	0	1	?	0	0	36.0154	100	0	34.0983	2
V2META13235-2-42-Calc_Hmm10-BMGE05.ali.dealigned.prank.best.fas.treefile	54	1	0	1	?	0	0	28.6078	95	0	24.8983	2
V2META13241-42-Calc_Hmm10-BMGE05.ali.dealigned.muscle.treefile	88	1	0	1	?	0	0	40.7412	100	0	30.9957	2
V2META13245-42-Calc_Hmm10-BMGE05.ali.dealigned.mafft.treefile	78	1	0	1	?	0	0	45.0933	100	0	33.4238	2
V2META13273-42-Calc_Hmm10-BMGE05.ali.dealigned.prank.best.fas.treefile	77	1	0	1	?	0	0	39.027	100	0	28.6922	2
V2META13286-42-Calc_Hmm10-BMGE05.ali.dealigned.mafft.treefile	70	1	0	1	?	0	0	45.8507	100	0	36.1362	2
V2META13296-42-Calc_Hmm10-BMGE05.ali.dealigned.muscle.treefile	54	0	0	1	?	0	1	47.8235	99	8	32.5068	2
V2META13302-42-Calc_Hmm10-BMGE05.ali.dealigned.mafft.treefile	83	1	0	1	?	0	0	59.925	100	5	30.1147	2
V2META13312-42-Calc_Hmm10-BMGE05.ali.dealigned.muscle.treefile	74	1	0	1	?	0	0	43.1831	100	0	37.2424	2
V2META13313-42-Calc_Hmm10-BMGE05.ali.dealigned.prank.best.fas.treefile	77	1	0	0	?	0	1	56.3919	100	4	28.128	2
V2META13325-42-Calc_Hmm10-BMGE05.ali.dealigned.mafft.treefile	80	1	0	1	?	0	0	52.2338	100	0	34.7136	2
V2META13333-42-Calc_Hmm10-BMGE05.ali.dealigned.prank.best.fas.treefile	81	1	0	1	?	0	0	53.5513	100	0	36.4578	2
V2META13345-42-Calc_Hmm10-BMGE05.ali.dealigned.muscle.treefile	91	0	0	1	?	0	1	41.8636	100	0	32.1432	2
V2META13355-42-Calc_Hmm10-BMGE05.ali.dealigned.mafft.treefile	68	0	0	1	?	0	1	33.0923	99	0	27.0843	2
V2META13364-42-Calc_Hmm10-BMGE05.ali.dealigned.mafft.treefile	69	0	0	1	?	1	0	58.0152	100	0	35.4129	2
V2META13368-42-Calc_Hmm10-BMGE05.ali.dealigned.muscle.treefile	71	0	0	1	?	1	0	47.3382	100	0	32.4933	2
V2META13376-42-Calc_Hmm10-BMGE05.ali.dealigned.muscle.treefile	69	1	0	1	?	0	0	56.697	100	0	34.6642	2
V2META13377-42-Calc_Hmm10-BMGE05.ali.dealigned.prank.best.fas.treefile	86	1	0	1	?	0	0	54.0602	100	2	32.3115	2
V2META13379-42-Calc_Hmm10-BMGE05.ali.dealigned.mafft.treefile	87	0	0	1	?	1	0	44.5595	99	0	31.7165	2
V2META13387-42-Calc_Hmm10-BMGE05.ali.dealigned.muscle.treefile	71	0	0	1	?	0	1	59.0294	100	2	33.1432	2
V2META13393-42-Calc_Hmm10-BMGE05.ali.dealigned.prank.best.fas.treefile	83	1	0	1	?	0	0	52.25	100	0	33.4647	2
V2META13396-42-Calc_Hmm10-BMGE05.ali.dealigned.prank.best.fas.treefile	58	1	0	1	?	0	0	30.5273	98	0	28.2565	2
V2META13401-42-Calc_Hmm10-BMGE05.ali.dealigned.muscle.treefile	68	0	0	1	?	1	0	30.4308	98	0	29.9075	2
V2META13404-42-Calc_Hmm10-BMGE05.ali.dealigned.prank.best.fas.treefile	37	1	0	1	?	0	0	39.6765	100	1	32.1894	2
V2META13411-42-Calc_Hmm10-BMGE05.ali.dealigned.muscle.treefile	65	1	0	1	?	0	0	38.1613	100	0	29.9678	2
V2META13416-42-Calc_Hmm10-BMGE05.ali.dealigned.mafft.treefile	80	0	0	1	?	1	0	48.1299	100	0	31.0564	2
V2META13423-42-Calc_Hmm10-BMGE05.ali.dealigned.mafft.treefile	69	1	0	1	?	0	0	37.6667	100	0	33.1824	2
V2META13439-42-Calc_Hmm10-BMGE05.ali.dealigned.mafft.treefile	64	1	0	1	?	0	0	52.7705	100	0	31.9915	2
V2META13455-42-Calc_Hmm10-BMGE05.ali.dealigned.muscle.treefile	81	0	0	1	?	1	0	55.8718	100	0	33.227	2
V2META13466-42-Calc_Hmm10-BMGE05.ali.dealigned.muscle.treefile	71	1	0	1	?	0	0	49.0588	100	0	34.6567	2
V2META13470-42-Calc_Hmm10-BMGE05.ali.dealigned.muscle.treefile	72	1	0	1	?	0	0	36.3623	100	0	31.196	2
V2META13514-42-Calc_Hmm10-BMGE05.ali.dealigned.mafft.treefile	67	1	0	1	?	0	0	51.3281	100	1	30.4462	2
V2META13520-42-Calc_Hmm10-BMGE05.ali.dealigned.muscle.treefile	64	1	0	1	?	0	0	42.0984	100	0	31.9717	2
V2META13532-42-Calc_Hmm10-BMGE05.ali.dealigned.muscle.treefile	82	0	0	1	?	1	0	52.9494	100	0	34.5279	2
V2META13538-42-Calc_Hmm10-BMGE05.ali.dealigned.prank.best.fas.treefile	64	0	0	1	?	1	0	43.7213	99	0	29.234	2
V2META13542-42-Calc_Hmm10-BMGE05.ali.dealigned.muscle.treefile	68	1	0	1	?	0	0	54.9692	100	0	34.3296	2
V2META13546-42-Calc_Hmm10-BMGE05.ali.dealigned.mafft.treefile	74	0	0	1	?	0	1	47.8873	100	0	34.6656	2
V2META13553-42-Calc_Hmm10-BMGE05.ali.dealigned.muscle.treefile	77	0	0	1	?	0	1	35.6622	99	0	30.9766	2
V2META13556-42-Calc_Hmm10-BMGE05.ali.dealigned.muscle.treefile	76	1	0	1	?	0	0	37.9041	100	0	33.1894	2
V2META13563-42-Calc_Hmm10-BMGE05.ali.dealigned.prank.best.fas.treefile	76	1	0	1	?	0	0	50.0274	100	2	34.3969	2
V2META13570-42-Calc_Hmm10-BMGE05.ali.dealigned.mafft.treefile	64	0	0	1	?	1	0	25.6885	99	0	27.6747	2
V2META13574-42-Calc_Hmm10-BMGE05.ali.dealigned.prank.best.fas.treefile	87	0	0	1	?	0	1	37.3333	99	0	28.2081	2
V2META13575-42-Calc_Hmm10-BMGE05.ali.dealigned.muscle.treefile	73	0	1	1	?	0	0	37.1714	100	0	30.8947	2
V2META13579-42-Calc_Hmm10-BMGE05.ali.dealigned.prank.best.fas.treefile	76	1	0	1	?	0	0	55.3288	100	7	29.4628	2
V2META13588-42-Calc_Hmm10-BMGE05.ali.dealigned.mafft.treefile	74	0	0	1	?	0	1	41.2113	100	0	28.5864	2
V2META13593-42-Calc_Hmm10-BMGE05.ali.dealigned.muscle.treefile	79	0	0	1	?	1	0	38	100	0	34.0823	2
V2META13616-42-Calc_Hmm10-BMGE05.ali.dealigned.mafft.treefile	82	0	0	1	?	1	0	34.7089	100	0	31.9228	2
V2META13618-42-Calc_Hmm10-BMGE05.ali.dealigned.muscle.treefile	83	0	0	1	?	1	0	40.425	100	0	33.9635	2
V2META13620-42-Calc_Hmm10-BMGE05.ali.dealigned.muscle.treefile	80	1	0	1	?	0	0	47.4545	100	0	32.4143	2
V2META13624-42-Calc_Hmm10-BMGE05.ali.dealigned.muscle.treefile	77	0	0	1	?	1	0	43.4189	100	0	34.5109	2
V2META13630-42-Calc_Hmm10-BMGE05.ali.dealigned.muscle.treefile	78	1	0	1	?	0	0	42.8533	100	0	32.793	2
V2META13631-42-Calc_Hmm10-BMGE05.ali.dealigned.prank.best.fas.treefile	63	0	0	1	?	1	0	30.2333	100	0	28.7891	2
V2META13635-42-Calc_Hmm10-BMGE05.ali.dealigned.prank.best.fas.treefile	81	0	0	1	?	0	1	59.9744	100	0	32.9382	2
V2META13647-42-Calc_Hmm10-BMGE05.ali.dealigned.mafft.treefile	79	1	0	1	?	0	0	52.4342	100	2	35.5451	2
V2META13657-42-Calc_Hmm10-BMGE05.ali.dealigned.mafft.treefile	78	1	0	1	?	0	0	43.3733	100	2	30.4897	2
V2META13660-42-Calc_Hmm10-BMGE05.ali.dealigned.mafft.treefile	71	1	0	1	?	0	0	52.1176	100	1	32.3272	2
V2META13665-42-Calc_Hmm10-BMGE05.ali.dealigned.muscle.treefile	74	0	0	1	?	1	0	61.9296	100	2	33.6051	2
V2META13669-42-Calc_Hmm10-BMGE05.ali.dealigned.muscle.treefile	76	0	0	1	?	1	0	37.8904	100	1	32.0695	2
V2META13672-42-Calc_Hmm10-BMGE05.ali.dealigned.muscle.treefile	89	1	0	1	?	0	0	48.3372	100	0	34.1436	2
V2META13673-42-Calc_Hmm10-BMGE05.ali.dealigned.muscle.treefile	82	1	0	1	?	0	0	41.9114	100	0	34.6239	2
V2META13683-42-Calc_Hmm10-BMGE05.ali.dealigned.muscle.treefile	78	0	0	1	?	0	1	52.76	100	0	34.8509	2
V2META13685-42-Calc_Hmm10-BMGE05.ali.dealigned.prank.best.fas.treefile	79	1	0	1	?	0	0	39.1053	100	0	31.9059	2
V2META13688-42-Calc_Hmm10-BMGE05.ali.dealigned.muscle.treefile	90	0	0	1	?	0	1	38.5632	100	0	32.7501	2
V2META13690-42-Calc_Hmm10-BMGE05.ali.dealigned.prank.best.fas.treefile	81	1	0	1	?	0	0	40.4744	99	2	27.6182	2
V2META13716-42-Calc_Hmm10-BMGE05.ali.dealigned.prank.best.fas.treefile	76	0	0	1	?	0	1	55.1644	100	0	32.9475	2
V2META13718-42-Calc_Hmm10-BMGE05.ali.dealigned.mafft.treefile	84	1	0	1	?	0	0	38.4815	100	0	33.3752	2
V2META13723-42-Calc_Hmm10-BMGE05.ali.dealigned.muscle.treefile	80	1	0	1	?	0	0	55.1558	100	1	31.9342	2
V2META13725-42-Calc_Hmm10-BMGE05.ali.dealigned.prank.best.fas.treefile	65	0	0	1	?	0	1	32.2258	100	0	32.2972	2
V2META13726-42-Calc_Hmm10-BMGE05.ali.dealigned.prank.best.fas.treefile	70	0	0	1	?	1	0	29.6269	100	0	28.485	2
V2META13728-42-Calc_Hmm10-BMGE05.ali.dealigned.prank.best.fas.treefile	86	1	0	1	?	0	0	58.9036	100	2	32.4697	2
V2META13730-42-Calc_Hmm10-BMGE05.ali.dealigned.prank.best.fas.treefile	75	0	0	1	?	1	0	33.9444	98	0	27.316	2
V2META13732-42-Calc_Hmm10-BMGE05.ali.dealigned.prank.best.fas.treefile	74	1	0	1	?	0	0	50.8451	100	1	35.2075	2
V2META13743-42-Calc_Hmm10-BMGE05.ali.dealigned.prank.best.fas.treefile	75	1	0	1	?	0	0	37.0556	100	0	32.013	2
V2META13745-42-Calc_Hmm10-BMGE05.ali.dealigned.muscle.treefile	69	1	0	1	?	0	0	53.6818	100	0	34.3132	2
V2META13746-42-Calc_Hmm10-BMGE05.ali.dealigned.mafft.treefile	78	0	0	1	?	1	0	48.9867	100	0	36.8567	2
V2META13749-42-Calc_Hmm10-BMGE05.ali.dealigned.prank.best.fas.treefile	72	1	0	1	?	0	0	43	100	1	33.687	2
V2META13756-42-Calc_Hmm10-BMGE05.ali.dealigned.muscle.treefile	71	0	0	1	?	1	0	49.6324	100	1	31.319	2
V2META13759-42-Calc_Hmm10-BMGE05.ali.dealigned.prank.best.fas.treefile	86	0	0	1	?	0	1	59.4578	100	0	32.8675	2
V2META13766-42-Calc_Hmm10-BMGE05.ali.dealigned.prank.best.fas.treefile	80	0	0	1	?	1	0	52.1558	100	2	34.6879	2
V2META13769-42-Calc_Hmm10-BMGE05.ali.dealigned.prank.best.fas.treefile	86	0	0	1	?	0	1	60.8072	100	0	29.7031	2
V2META13776-42-Calc_Hmm10-BMGE05.ali.dealigned.muscle.treefile	82	1	0	1	?	0	0	32.5949	99	0	28.0657	2
V2META13785-42-Calc_Hmm10-BMGE05.ali.dealigned.mafft.treefile	72	0	0	1	?	0	1	33.6957	100	0	30.6146	2
V2META13786-42-Calc_Hmm10-BMGE05.ali.dealigned.muscle.treefile	81	1	0	1	?	0	0	43.7564	100	0	34.3527	2
V2META13788-42-Calc_Hmm10-BMGE05.ali.dealigned.mafft.treefile	74	0	0	1	?	1	0	48.9859	100	0	34.9472	2
V2META13789-42-Calc_Hmm10-BMGE05.ali.dealigned.muscle.treefile	76	0	0	1	?	1	0	61.1507	100	4	32.7873	2
V2META13793-42-Calc_Hmm10-BMGE05.ali.dealigned.muscle.treefile	77	1	0	1	?	0	0	50.7162	100	1	30.9295	2
V2META13799-42-Calc_Hmm10-BMGE05.ali.dealigned.muscle.treefile	86	0	0	1	?	0	1	54.1446	100	2	30.8963	2
V2META13803-42-Calc_Hmm10-BMGE05.ali.dealigned.mafft.treefile	77	1	0	1	?	0	0	42.527	100	0	34.2858	2
V2META13806-42-Calc_Hmm10-BMGE05.ali.dealigned.prank.best.fas.treefile	84	0	0	1	?	1	0	48.5062	100	0	32.7411	2
V2META13809-42-Calc_Hmm10-BMGE05.ali.dealigned.muscle.treefile	66	1	0	1	?	0	0	33.4286	100	0	34.6578	2
V2META13811-42-Calc_Hmm10-BMGE05.ali.dealigned.muscle.treefile	88	0	0	1	?	0	1	39.8941	100	0	31.0794	2
V2META13812-42-Calc_Hmm10-BMGE05.ali.dealigned.muscle.treefile	74	0	0	1	?	0	1	38.8873	100	0	32.5059	2
V2META13815-42-Calc_Hmm10-BMGE05.ali.dealigned.mafft.treefile	90	0	0	1	?	0	1	51.9655	100	0	34.728	2
V2META13817-42-Calc_Hmm10-BMGE05.ali.dealigned.prank.best.fas.treefile	70	0	0	1	?	1	0	35.0448	98	0	28.8953	2
V2META13821-42-Calc_Hmm10-BMGE05.ali.dealigned.prank.best.fas.treefile	63	0	0	1	?	1	0	54.8333	100	0	32.0807	2
V2META13829-42-Calc_Hmm10-BMGE05.ali.dealigned.mafft.treefile	80	1	0	1	?	0	0	49.7792	100	0	34.941	2
V2META13830-42-Calc_Hmm10-BMGE05.ali.dealigned.prank.best.fas.treefile	89	1	0	1	?	0	0	57.9535	100	0	32.0729	2
V2META13835-42-Calc_Hmm10-BMGE05.ali.dealigned.muscle.treefile	67	0	0	1	?	1	0	39.8594	100	0	29.6842	2
V2META13838-42-Calc_Hmm10-BMGE05.ali.dealigned.muscle.treefile	85	0	0	1	?	0	1	40.6463	100	0	34.4629	2
V2META13855-42-Calc_Hmm10-BMGE05.ali.dealigned.muscle.treefile	68	0	0	1	?	1	0	53.3077	100	0	32.6896	2
V2META13890-42-Calc_Hmm10-BMGE05.ali.dealigned.prank.best.fas.treefile	82	0	0	1	?	1	0	45.924	100	0	32.2701	2
V2META13897-42-Calc_Hmm10-BMGE05.ali.dealigned.mafft.treefile	55	1	0	1	?	0	0	46.2308	100	1	32.0646	2
V2META13906-42-Calc_Hmm10-BMGE05.ali.dealigned.muscle.treefile	73	1	0	1	?	0	0	47.3286	100	0	32.7967	2
V2META13914-42-Calc_Hmm10-BMGE05.ali.dealigned.muscle.treefile	66	1	0	1	?	0	0	43.5238	100	0	32.4036	2
V2META13915-42-Calc_Hmm10-BMGE05.ali.dealigned.mafft.treefile	69	0	0	1	?	0	1	27.8333	99	0	30.9763	2
V2META13948-42-Calc_Hmm10-BMGE05.ali.dealigned.prank.best.fas.treefile	65	1	0	1	?	0	0	49.3548	100	2	31.4176	2
V2META13950-42-Calc_Hmm10-BMGE05.ali.dealigned.mafft.treefile	74	0	0	1	?	1	0	42.338	100	0	34.6499	2
V2META13966-42-Calc_Hmm10-BMGE05.ali.dealigned.mafft.treefile	68	0	0	1	?	1	0	28.1385	99	0	27.3922	2
V2META13969-42-Calc_Hmm10-BMGE05.ali.dealigned.prank.best.fas.treefile	77	0	0	1	?	0	1	44.2297	100	0	33.429	2
V2META13984-42-Calc_Hmm10-BMGE05.ali.dealigned.muscle.treefile	79	0	0	1	?	0	1	47.7895	100	1	33.2096	2
V2META13990-42-Calc_Hmm10-BMGE05.ali.dealigned.muscle.treefile	83	0	0	1	?	1	0	44.825	100	1	32.4849	2
V2META13994-42-Calc_Hmm10-BMGE05.ali.dealigned.prank.best.fas.treefile	65	0	0	1	?	0	1	27.4516	92	0	28.6169	2
V2META14004-42-Calc_Hmm10-BMGE05.ali.dealigned.mafft.treefile	72	1	0	1	?	0	0	41.3043	100	0	34.3183	2
V2META14016-42-Calc_Hmm10-BMGE05.ali.dealigned.muscle.treefile	53	1	0	1	?	0	0	25.7	91	0	25.4953	2
V2META14022-42-Calc_Hmm10-BMGE05.ali.dealigned.mafft.treefile	75	0	0	1	?	1	0	45.7639	100	1	35.2985	2
V2META14032-42-Calc_Hmm10-BMGE05.ali.dealigned.mafft.treefile	73	1	0	1	?	0	0	55.2429	100	0	32.8927	2
V2META14038-2-42-Calc_Hmm10-BMGE05.ali.dealigned.mafft.treefile	68	0	0	1	?	1	0	34.9077	100	0	30.2348	2
V2META14040-42-Calc_Hmm10-BMGE05.ali.dealigned.prank.best.fas.treefile	79	1	0	1	?	0	0	39.5789	100	0	32.165	2
V2META14041-42-Calc_Hmm10-BMGE05.ali.dealigned.mafft.treefile	63	1	0	1	?	0	0	34.55	100	0	29.5304	2
V2META14055-42-Calc_Hmm10-BMGE05.ali.dealigned.muscle.treefile	72	1	0	1	?	0	0	53.4348	100	0	35.0695	2
V2META14081-42-Calc_Hmm10-BMGE05.ali.dealigned.muscle.treefile	59	1	0	1	?	0	0	30.0179	100	0	27.8379	2
V2META14088-42-Calc_Hmm10-BMGE05.ali.dealigned.prank.best.fas.treefile	66	1	0	1	?	0	0	41.9048	100	0	31.4116	2
V2META14096-42-Calc_Hmm10-BMGE05.ali.dealigned.mafft.treefile	73	1	0	1	?	0	0	47.4429	100	1	30.5995	2
V2META14097-42-Calc_Hmm10-BMGE05.ali.dealigned.muscle.treefile	76	0	0	1	?	0	1	49.6438	100	1	33.3065	2
V2META14100-42-Calc_Hmm10-BMGE05.ali.dealigned.prank.best.fas.treefile	84	1	0	1	?	0	0	44.5556	100	0	33.1435	2
V2META14103-42-Calc_Hmm10-BMGE05.ali.dealigned.mafft.treefile	82	0	0	1	?	1	0	51.7848	100	3	29.2253	2
V2META14104-42-Calc_Hmm10-BMGE05.ali.dealigned.mafft.treefile	75	1	0	1	?	0	0	43.7222	100	0	32.3772	2
V2META14109-42-Calc_Hmm10-BMGE05.ali.dealigned.muscle.treefile	68	1	0	1	?	0	0	40.7692	100	0	35.2973	2
V2META14115-42-Calc_Hmm10-BMGE05.ali.dealigned.prank.best.fas.treefile	70	0	0	1	?	0	1	37.0448	100	0	31.4877	2
V2META14129-42-Calc_Hmm10-BMGE05.ali.dealigned.mafft.treefile	77	0	0	1	?	0	1	48.4054	100	0	32.2079	2
V2META14131-42-Calc_Hmm10-BMGE05.ali.dealigned.muscle.treefile	69	1	0	1	?	0	0	39.3485	99	0	31.5592	2
V2META14132-42-Calc_Hmm10-BMGE05.ali.dealigned.prank.best.fas.treefile	73	0	0	1	?	1	0	56.7857	100	2	34.7332	2
V2META14137-42-Calc_Hmm10-BMGE05.ali.dealigned.muscle.treefile	86	1	0	1	?	0	0	54.4337	100	2	32.9323	2
V2META14138-42-Calc_Hmm10-BMGE05.ali.dealigned.mafft.treefile	67	0	0	1	?	1	0	31.0938	100	0	27.8605	2
V2META14145-42-Calc_Hmm10-BMGE05.ali.dealigned.mafft.treefile	67	1	0	1	?	0	0	35.8125	100	0	26.6293	2
V2META14147-42-Calc_Hmm10-BMGE05.ali.dealigned.prank.best.fas.treefile	82	0	0	1	?	1	0	39.9114	100	0	33.5269	2
V2META14155-42-Calc_Hmm10-BMGE05.ali.dealigned.mafft.treefile	65	1	0	1	?	0	0	46.9677	100	1	31.3101	2
V2META14161-42-Calc_Hmm10-BMGE05.ali.dealigned.muscle.treefile	79	1	0	1	?	0	0	40.8026	100	0	33.7573	2
V2META14165-42-Calc_Hmm10-BMGE05.ali.dealigned.mafft.treefile	73	0	0	1	?	1	0	41.2	100	0	33.7756	2
V2META14169-42-Calc_Hmm10-BMGE05.ali.dealigned.prank.best.fas.treefile	89	0	0	1	?	1	0	43.7442	99	0	30.6033	2
V2META14175-42-Calc_Hmm10-BMGE05.ali.dealigned.mafft.treefile	81	0	0	1	?	0	1	46.2436	100	1	27.5021	2
V2META14176-42-Calc_Hmm10-BMGE05.ali.dealigned.prank.best.fas.treefile	86	0	0	1	?	0	1	44.0361	100	0	33.1831	2
V2META14177-42-Calc_Hmm10-BMGE05.ali.dealigned.prank.best.fas.treefile	72	0	0	1	?	1	0	42.1304	100	0	32.3907	2
V2META14179-42-Calc_Hmm10-BMGE05.ali.dealigned.mafft.treefile	72	1	0	1	?	0	0	47.6087	100	1	35.0144	2
V2META14180-42-Calc_Hmm10-BMGE05.ali.dealigned.prank.best.fas.treefile	78	1	0	1	?	0	0	28.3333	97	0	28.7418	2
V2META14183-42-Calc_Hmm10-BMGE05.ali.dealigned.prank.best.fas.treefile	88	1	0	1	?	0	0	58.2706	100	1	31.7832	2
V2META14190-42-Calc_Hmm10-BMGE05.ali.dealigned.prank.best.fas.treefile	61	0	0	1	?	0	1	33.569	100	0	33.7522	2
V2META14192-42-Calc_Hmm10-BMGE05.ali.dealigned.mafft.treefile	88	1	0	1	?	0	0	52.6353	100	1	33.3946	2
V2META14195-42-Calc_Hmm10-BMGE05.ali.dealigned.muscle.treefile	77	0	0	1	?	1	0	41.5	100	0	31.4721	2
V2META14203-42-Calc_Hmm10-BMGE05.ali.dealigned.prank.best.fas.treefile	89	1	0	1	?	0	0	50.6512	100	0	34.1126	2
V2META14208-42-Calc_Hmm10-BMGE05.ali.dealigned.mafft.treefile	72	1	0	1	?	0	0	55.3768	100	3	29.3752	2
V2META14210-42-Calc_Hmm10-BMGE05.ali.dealigned.prank.best.fas.treefile	78	1	0	1	?	0	0	35.76	100	0	34.8612	2
V2META14213-42-Calc_Hmm10-BMGE05.ali.dealigned.muscle.treefile	58	0	0	1	?	0	1	35.8182	100	0	29.5426	2
V2META14221-42-Calc_Hmm10-BMGE05.ali.dealigned.prank.best.fas.treefile	67	0	0	1	?	0	1	30.8281	98	0	32.2338	2
V2META14265-42-Calc_Hmm10-BMGE05.ali.dealigned.mafft.treefile	54	1	0	1	?	0	0	49.4706	100	1	34.6429	2
V2META14267-42-Calc_Hmm10-BMGE05.ali.dealigned.prank.best.fas.treefile	78	0	0	1	?	0	1	39.76	100	0	30.4705	2
V2META14281-42-Calc_Hmm10-BMGE05.ali.dealigned.prank.best.fas.treefile	81	0	0	1	?	1	0	41.6538	100	1	31.6243	2
V2META14338-42-Calc_Hmm10-BMGE05.ali.dealigned.muscle.treefile	78	1	0	1	?	0	0	24.64	100	0	26.4028	2
V2META14349-42-Calc_Hmm10-BMGE05.ali.dealigned.prank.best.fas.treefile	73	0	0	1	?	0	1	41.4429	100	0	33.7574	2
V2META14350-42-Calc_Hmm10-BMGE05.ali.dealigned.mafft.treefile	64	1	0	1	?	0	0	29.2131	100	0	27.4896	2
V2META14357-42-Calc_Hmm10-BMGE05.ali.dealigned.mafft.treefile	68	1	0	1	?	0	0	33.4308	100	0	29.6985	2
V2META14368-42-Calc_Hmm10-BMGE05.ali.dealigned.muscle.treefile	75	0	0	1	?	0	1	33.6667	100	0	32.2396	2
V2META14369-42-Calc_Hmm10-BMGE05.ali.dealigned.prank.best.fas.treefile	79	0	0	1	?	0	1	33.6974	98	0	30.9864	2
V2META14371-42-Calc_Hmm10-BMGE05.ali.dealigned.muscle.treefile	70	0	0	1	?	1	0	33	100	0	30.1494	2
V2META14374-42-Calc_Hmm10-BMGE05.ali.dealigned.prank.best.fas.treefile	80	0	0	1	?	0	1	36.5714	100	0	32.9602	2
V2META14375-42-Calc_Hmm10-BMGE05.ali.dealigned.muscle.treefile	84	1	0	1	?	0	0	38.5926	100	0	33.3303	2
V2META14378-42-Calc_Hmm10-BMGE05.ali.dealigned.muscle.treefile	83	1	0	1	?	0	0	50.7125	100	0	31.6616	2
V2META14394-42-Calc_Hmm10-BMGE05.ali.dealigned.muscle.treefile	67	0	0	1	?	0	1	28.0469	100	0	28.52	2
V2META14403-42-Calc_Hmm10-BMGE05.ali.dealigned.muscle.treefile	63	0	0	1	?	0	1	48.25	99	0	33.1062	2
V2META14408-42-Calc_Hmm10-BMGE05.ali.dealigned.muscle.treefile	88	0	0	1	?	1	0	48.7294	100	0	32.9257	2
V2META14421-42-Calc_Hmm10-BMGE05.ali.dealigned.prank.best.fas.treefile	54	0	1	1	?	0	0	35.549	98	0	26.7672	2
V2META14437-42-Calc_Hmm10-BMGE05.ali.dealigned.muscle.treefile	51	1	0	1	?	0	0	43.0208	100	3	32.5183	2
V2META14440-42-Calc_Hmm10-BMGE05.ali.dealigned.mafft.treefile	51	0	0	1	?	0	1	38.8125	99	1	25.6626	2
V2META14445-42-Calc_Hmm10-BMGE05.ali.dealigned.prank.best.fas.treefile	66	1	0	1	?	0	0	44.4127	100	0	33.6729	2
V2META14480-42-Calc_Hmm10-BMGE05.ali.dealigned.mafft.treefile	78	1	0	1	?	0	0	47.0267	100	0	34.6052	2
V2META14482-42-Calc_Hmm10-BMGE05.ali.dealigned.muscle.treefile	71	0	0	1	?	0	1	33.8235	100	0	31.2993	2
V2META14499-42-Calc_Hmm10-BMGE05.ali.dealigned.muscle.treefile	77	1	0	1	?	0	0	50.6351	100	4	30.4616	2
V2META14501-42-Calc_Hmm10-BMGE05.ali.dealigned.mafft.treefile	66	1	0	1	?	0	0	50.7302	100	0	33.475	2
V2META14502-42-Calc_Hmm10-BMGE05.ali.dealigned.muscle.treefile	82	1	0	1	?	0	0	31.038	100	0	30.4317	2
V2META14503-42-Calc_Hmm10-BMGE05.ali.dealigned.mafft.treefile	64	0	0	1	?	0	1	44.918	100	0	31.4889	2
V2META14504-42-Calc_Hmm10-BMGE05.ali.dealigned.muscle.treefile	64	0	0	1	?	1	0	37.6885	100	0	34.1494	2
V2META14506-42-Calc_Hmm10-BMGE05.ali.dealigned.mafft.treefile	81	1	0	1	?	0	0	30.5897	93	0	30.8792	2
V2META14509-42-Calc_Hmm10-BMGE05.ali.dealigned.prank.best.fas.treefile	78	0	0	1	?	1	0	34.0533	98	0	33.3998	2
V2META14524-42-Calc_Hmm10-BMGE05.ali.dealigned.muscle.treefile	78	1	0	1	?	0	0	47.4533	100	0	37.789	2
V2META14531-42-Calc_Hmm10-BMGE05.ali.dealigned.muscle.treefile	87	0	0	1	?	1	0	47.4524	100	0	33.4317	2
V2META14544-42-Calc_Hmm10-BMGE05.ali.dealigned.muscle.treefile	64	0	0	1	?	0	1	48.1967	100	0	30.4786	2
V2META14546-42-Calc_Hmm10-BMGE05.ali.dealigned.prank.best.fas.treefile	72	1	0	1	?	0	0	51.3043	100	0	32.5115	2
V2META14554-42-Calc_Hmm10-BMGE05.ali.dealigned.mafft.treefile	77	0	0	1	?	0	1	49.2027	100	1	33.8119	2
V2META14555-42-Calc_Hmm10-BMGE05.ali.dealigned.muscle.treefile	70	1	0	1	?	0	0	39.2388	100	0	30.5458	2
V2META14568-42-Calc_Hmm10-BMGE05.ali.dealigned.mafft.treefile	72	0	0	1	?	1	0	40.1014	100	0	33.1488	2
V2META14571-42-Calc_Hmm10-BMGE05.ali.dealigned.prank.best.fas.treefile	72	0	0	1	?	1	0	42.971	99	0	32.3827	2
V2META14583-42-Calc_Hmm10-BMGE05.ali.dealigned.muscle.treefile	81	1	0	1	?	0	0	39.3333	100	0	30.0873	2
V2META14589-42-Calc_Hmm10-BMGE05.ali.dealigned.prank.best.fas.treefile	93	0	0	1	?	1	0	47.2889	100	0	33.9026	2
V2META14590-42-Calc_Hmm10-BMGE05.ali.dealigned.mafft.treefile	74	0	0	1	?	1	0	48.3944	100	0	31.5177	2
V2META14600-42-Calc_Hmm10-BMGE05.ali.dealigned.muscle.treefile	63	1	0	1	?	0	0	35.8333	100	0	31.4437	2
V2META14604-42-Calc_Hmm10-BMGE05.ali.dealigned.muscle.treefile	85	0	0	1	?	0	1	37.1707	99	0	31.3391	2
V2META14606-42-Calc_Hmm10-BMGE05.ali.dealigned.muscle.treefile	78	1	0	1	?	0	0	43.9733	100	0	34.948	2
V2META14614-42-Calc_Hmm10-BMGE05.ali.dealigned.mafft.treefile	82	0	0	1	?	1	0	40.962	100	0	31.505	2
V2META14619-42-Calc_Hmm10-BMGE05.ali.dealigned.prank.best.fas.treefile	63	1	0	1	?	0	0	41.6333	100	2	33.3086	2
V2META14628-42-Calc_Hmm10-BMGE05.ali.dealigned.prank.best.fas.treefile	74	0	0	1	?	0	1	43.7465	99	1	30.0064	2
V2META14668-42-Calc_Hmm10-BMGE05.ali.dealigned.muscle.treefile	57	1	0	1	?	0	0	36.7593	99	1	30.4831	2
V2META14671-42-Calc_Hmm10-BMGE05.ali.dealigned.muscle.treefile	59	1	0	1	?	0	0	58.1964	100	1	33.681	2
V2META14672-42-Calc_Hmm10-BMGE05.ali.dealigned.mafft.treefile	69	1	0	1	?	0	0	54.5152	100	3	31.5067	2
V2META14673-42-Calc_Hmm10-BMGE05.ali.dealigned.prank.best.fas.treefile	58	0	0	1	?	1	0	50.9455	100	1	31.2261	2
V2META14718-42-Calc_Hmm10-BMGE05.ali.dealigned.muscle.treefile	57	0	0	1	?	1	0	40.2963	98	2	29.5181	2
V2META14735-42-Calc_Hmm10-BMGE05.ali.dealigned.muscle.treefile	80	1	0	1	?	0	0	32.8701	98	0	31.7471	2
V2META14755-42-Calc_Hmm10-BMGE05.ali.dealigned.muscle.treefile	64	0	0	1	?	1	0	41.918	100	0	35.0355	2
V2META14757-42-Calc_Hmm10-BMGE05.ali.dealigned.muscle.treefile	70	1	0	1	?	0	0	45.2985	100	2	33.3359	2
V2META14759-42-Calc_Hmm10-BMGE05.ali.dealigned.mafft.treefile	66	0	0	1	?	1	0	42.1746	99	0	34.0003	2
V2META14760-42-Calc_Hmm10-BMGE05.ali.dealigned.prank.best.fas.treefile	59	0	0	1	?	1	0	43.3571	99	0	31.4179	2
V2META14766-42-Calc_Hmm10-BMGE05.ali.dealigned.prank.best.fas.treefile	59	0	0	1	?	0	1	46.8571	100	0	29.3504	2
V2META14767-42-Calc_Hmm10-BMGE05.ali.dealigned.prank.best.fas.treefile	64	1	0	1	?	0	0	45.8361	100	1	30.7487	2
V2META14775-42-Calc_Hmm10-BMGE05.ali.dealigned.muscle.treefile	74	0	1	1	?	0	0	29.1268	100	0	30.0539	2
V2META14776-42-Calc_Hmm10-BMGE05.ali.dealigned.prank.best.fas.treefile	77	0	0	1	?	1	0	41.5946	100	1	33.5503	2
V2META14800-42-Calc_Hmm10-BMGE05.ali.dealigned.prank.best.fas.treefile	84	1	0	1	?	0	0	44.7778	100	0	31.0782	2
V2META14808-42-Calc_Hmm10-BMGE05.ali.dealigned.muscle.treefile	69	1	0	1	?	0	0	45.1818	100	0	33.2356	2
V2META14810-42-Calc_Hmm10-BMGE05.ali.dealigned.mafft.treefile	73	1	0	1	?	0	0	49.2	100	1	31.7907	2
V2META14859-42-Calc_Hmm10-BMGE05.ali.dealigned.mafft.treefile	64	1	0	1	?	0	0	47.7705	100	0	37.1384	2
V2META14863-42-Calc_Hmm10-BMGE05.ali.dealigned.prank.best.fas.treefile	82	0	0	1	?	1	0	39.5316	100	0	31.9064	2
V2META14866-2-42-Calc_Hmm10-BMGE05.ali.dealigned.prank.best.fas.treefile	53	1	0	1	?	0	0	50.86	100	1	34.3826	2
V2META14882-42-Calc_Hmm10-BMGE05.ali.dealigned.muscle.treefile	64	1	0	1	?	0	0	48.1639	100	0	32.968	2
V2META14886-42-Calc_Hmm10-BMGE05.ali.dealigned.mafft.treefile	57	1	0	1	?	0	0	43.8148	100	0	32.1996	2
V2META14888-42-Calc_Hmm10-BMGE05.ali.dealigned.prank.best.fas.treefile	73	1	0	1	?	0	0	40.8	100	0	32.9405	2
V2META14889-42-Calc_Hmm10-BMGE05.ali.dealigned.muscle.treefile	68	1	0	1	?	0	0	51.4154	100	0	35.4986	2
V2META14894-42-Calc_Hmm10-BMGE05.ali.dealigned.prank.best.fas.treefile	60	0	0	1	?	0	1	57.6842	100	10	30.5127	2
V2META14897-42-Calc_Hmm10-BMGE05.ali.dealigned.mafft.treefile	78	0	0	1	?	1	0	34.5733	100	1	31.5033	2
V2META14899-42-Calc_Hmm10-BMGE05.ali.dealigned.mafft.treefile	75	0	0	1	?	0	1	48.3056	100	0	32.0406	2
V2META14909-42-Calc_Hmm10-BMGE05.ali.dealigned.mafft.treefile	64	0	0	1	?	0	1	42.9344	100	0	32.8174	2
V2META14915-42-Calc_Hmm10-BMGE05.ali.dealigned.prank.best.fas.treefile	79	0	0	1	?	0	1	40.1842	99	0	34.4298	2
V2META14917-42-Calc_Hmm10-BMGE05.ali.dealigned.mafft.treefile	86	0	0	1	?	1	0	56.6145	100	2	31.5376	2
V2META14919-42-Calc_Hmm10-BMGE05.ali.dealigned.muscle.treefile	84	0	0	1	?	1	0	36.3951	99	0	30.4455	2
V2META14923-42-Calc_Hmm10-BMGE05.ali.dealigned.muscle.treefile	82	1	0	1	?	0	0	44.6835	100	0	34.9367	2
V2META14928-42-Calc_Hmm10-BMGE05.ali.dealigned.mafft.treefile	88	0	0	1	?	0	1	43.0706	100	0	30.3601	2
V2META14937-42-Calc_Hmm10-BMGE05.ali.dealigned.muscle.treefile	84	0	0	1	?	0	1	33.1975	98	0	29.9652	2
V2META14938-42-Calc_Hmm10-BMGE05.ali.dealigned.prank.best.fas.treefile	87	1	0	1	?	0	0	59.25	100	3	28.9457	2
V2META14946-42-Calc_Hmm10-BMGE05.ali.dealigned.mafft.treefile	80	1	0	1	?	0	0	43.4545	100	0	32.8695	2
V2META14952-42-Calc_Hmm10-BMGE05.ali.dealigned.prank.best.fas.treefile	71	1	0	1	?	0	0	44.1765	100	1	31.7518	2
V2META14953-42-Calc_Hmm10-BMGE05.ali.dealigned.mafft.treefile	76	1	0	1	?	0	0	26.1781	98	0	27.7663	2
V2META14956-42-Calc_Hmm10-BMGE05.ali.dealigned.muscle.treefile	62	0	0	1	?	1	0	30.4576	98	0	28.3987	2
V2META14957-42-Calc_Hmm10-BMGE05.ali.dealigned.prank.best.fas.treefile	85	0	0	1	?	1	0	53.878	99	3	28.8361	2
V2META14964-42-Calc_Hmm10-BMGE05.ali.dealigned.mafft.treefile	71	1	0	1	?	0	0	41.7941	100	0	32.7241	2
V2META14972-42-Calc_Hmm10-BMGE05.ali.dealigned.mafft.treefile	72	0	0	1	?	1	0	30.2609	100	0	31.2571	2
V2META14975-42-Calc_Hmm10-BMGE05.ali.dealigned.mafft.treefile	82	1	0	1	?	0	0	36.5696	99	0	31.0376	2
V2META14979-42-Calc_Hmm10-BMGE05.ali.dealigned.mafft.treefile	64	1	0	1	?	0	0	30.5574	97	0	28.0132	2
V2META14982-42-Calc_Hmm10-BMGE05.ali.dealigned.prank.best.fas.treefile	77	1	0	1	?	0	0	33.3243	100	0	28.8102	2
V2META14986-42-Calc_Hmm10-BMGE05.ali.dealigned.muscle.treefile	78	0	0	1	?	1	0	42.88	99	0	33.4158	2
V2META14987-42-Calc_Hmm10-BMGE05.ali.dealigned.prank.best.fas.treefile	92	1	0	1	?	0	0	51.1573	100	0	33.4922	2
V2META15039-42-Calc_Hmm10-BMGE05.ali.dealigned.mafft.treefile	60	0	0	1	?	0	1	34.193	100	1	29.2559	2
V2META15040-42-Calc_Hmm10-BMGE05.ali.dealigned.mafft.treefile	62	1	0	1	?	0	0	30.3051	96	0	29.4154	2
V2META15121-42-Calc_Hmm10-BMGE05.ali.dealigned.prank.best.fas.treefile	62	0	0	1	?	1	0	42.0847	94	0	31.1276	2
V2META15137-42-Calc_Hmm10-BMGE05.ali.dealigned.mafft.treefile	77	1	0	1	?	0	0	41.027	100	0	31.7094	2
V2META15146-42-Calc_Hmm10-BMGE05.ali.dealigned.muscle.treefile	64	1	0	1	?	0	0	28.4098	100	0	31.2496	2
V2META15158-42-Calc_Hmm10-BMGE05.ali.dealigned.muscle.treefile	76	1	0	1	?	0	0	39.5069	100	1	31.9023	2
V2META15160-42-Calc_Hmm10-BMGE05.ali.dealigned.prank.best.fas.treefile	72	0	0	0	?	1	1	39.1739	96	0	32.4551	2
V2META15191-42-Calc_Hmm10-BMGE05.ali.dealigned.muscle.treefile	87	0	0	1	?	0	1	47.5714	100	0	34.9872	2
V2META15192-42-Calc_Hmm10-BMGE05.ali.dealigned.prank.best.fas.treefile	71	1	0	1	?	0	0	67.8088	100	5	29.2033	2
V2META15198-42-Calc_Hmm10-BMGE05.ali.dealigned.muscle.treefile	71	0	0	1	?	1	0	44.3382	100	0	31.928	2
V2META15245-42-Calc_Hmm10-BMGE05.ali.dealigned.muscle.treefile	73	1	0	1	?	0	0	45.9286	100	2	30.4079	2
V2META15275-42-Calc_Hmm10-BMGE05.ali.dealigned.mafft.treefile	76	1	0	1	?	0	0	36.9315	100	0	31.4988	2
V2META15292-42-Calc_Hmm10-BMGE05.ali.dealigned.prank.best.fas.treefile	76	1	0	1	?	0	0	41.6164	98	1	30.5778	2
V2META15326-42-Calc_Hmm10-BMGE05.ali.dealigned.muscle.treefile	61	0	0	1	?	1	0	28.2586	97	0	29.1876	2
V2META15341-42-Calc_Hmm10-BMGE05.ali.dealigned.prank.best.fas.treefile	67	1	0	1	?	0	0	26.6875	100	0	28.133	2
V2META15342-42-Calc_Hmm10-BMGE05.ali.dealigned.muscle.treefile	60	1	0	1	?	0	0	42.1579	100	2	31.0086	2
V2META15346-42-Calc_Hmm10-BMGE05.ali.dealigned.muscle.treefile	66	1	0	1	?	0	0	30.6508	97	0	25.3916	2
V2META15352-42-Calc_Hmm10-BMGE05.ali.dealigned.mafft.treefile	82	0	0	1	?	0	1	45.7468	99	1	30.6278	2
V2META15361-42-Calc_Hmm10-BMGE05.ali.dealigned.muscle.treefile	63	1	0	1	?	0	0	27.5833	89	0	24.9134	2
V2META15368-42-Calc_Hmm10-BMGE05.ali.dealigned.prank.best.fas.treefile	71	1	0	1	?	0	0	45	100	1	33.3559	2
V2META15377-42-Calc_Hmm10-BMGE05.ali.dealigned.mafft.treefile	54	1	0	1	?	0	0	37.8235	100	0	34.384	2
V2META15389-42-Calc_Hmm10-BMGE05.ali.dealigned.prank.best.fas.treefile	70	1	0	1	?	0	0	44.0299	100	1	29.3634	2
V2META15413-42-Calc_Hmm10-BMGE05.ali.dealigned.muscle.treefile	81	1	0	1	?	0	0	47.4231	100	0	32.6691	2
V2META15421-42-Calc_Hmm10-BMGE05.ali.dealigned.mafft.treefile	76	1	0	1	?	0	0	46.5479	100	0	28.3626	2
V2META15423-42-Calc_Hmm10-BMGE05.ali.dealigned.muscle.treefile	55	0	1	1	?	0	0	36.7308	100	0	32.6886	2
V2META15433-42-Calc_Hmm10-BMGE05.ali.dealigned.muscle.treefile	90	0	0	1	?	0	1	35.7816	100	0	32.0228	2
V2META15434-42-Calc_Hmm10-BMGE05.ali.dealigned.muscle.treefile	72	1	0	1	?	0	0	47.5362	100	0	31.4314	2
V2META15435-42-Calc_Hmm10-BMGE05.ali.dealigned.mafft.treefile	69	0	0	1	?	1	0	46.2879	100	0	34.3947	2
V2META15436-42-Calc_Hmm10-BMGE05.ali.dealigned.mafft.treefile	72	1	0	1	?	0	0	43.6667	100	0	31.7091	2
V2META15438-42-Calc_Hmm10-BMGE05.ali.dealigned.mafft.treefile	67	1	0	1	?	0	0	35.8125	100	0	32.6108	2
V2META15530-42-Calc_Hmm10-BMGE05.ali.dealigned.prank.best.fas.treefile	67	0	0	1	?	1	0	33.375	98	0	30.9866	2
V2META15545-42-Calc_Hmm10-BMGE05.ali.dealigned.muscle.treefile	79	1	0	1	?	0	0	52.8816	100	1	31.9514	2
V2META15548-42-Calc_Hmm10-BMGE05.ali.dealigned.mafft.treefile	52	1	0	1	?	0	0	37	97	0	31.4377	2
V2META15573-42-Calc_Hmm10-BMGE05.ali.dealigned.mafft.treefile	70	0	0	1	?	0	1	39.9552	100	0	33.0831	2
V2META15589-42-Calc_Hmm10-BMGE05.ali.dealigned.muscle.treefile	59	1	0	1	?	0	0	33.5179	97	0	30.1627	2
V2META15597-42-Calc_Hmm10-BMGE05.ali.dealigned.mafft.treefile	72	1	0	1	?	0	0	51.1449	100	1	30.7393	2
V2META15618-42-Calc_Hmm10-BMGE05.ali.dealigned.muscle.treefile	65	0	0	1	?	1	0	37.8871	96	0	29.199	2
V2META15619-42-Calc_Hmm10-BMGE05.ali.dealigned.prank.best.fas.treefile	73	1	0	1	?	0	0	55.9143	100	0	31.3131	2
V2META15621-42-Calc_Hmm10-BMGE05.ali.dealigned.prank.best.fas.treefile	70	1	0	1	?	0	0	47.9701	100	0	34.2083	2
V2META15630-42-Calc_Hmm10-BMGE05.ali.dealigned.muscle.treefile	72	1	0	1	?	0	0	32.7681	100	0	33.3663	2
V2META15675-42-Calc_Hmm10-BMGE05.ali.dealigned.prank.best.fas.treefile	66	0	0	1	?	0	1	52.6032	100	10	26.4572	2
V2META15691-42-Calc_Hmm10-BMGE05.ali.dealigned.prank.best.fas.treefile	77	1	0	1	?	0	0	44.7297	100	0	32.7989	2
V2META15705-42-Calc_Hmm10-BMGE05.ali.dealigned.prank.best.fas.treefile	80	0	0	1	?	0	1	32.987	100	0	30.1022	2
V2META15707-42-Calc_Hmm10-BMGE05.ali.dealigned.mafft.treefile	70	1	0	1	?	0	0	42.7164	100	0	32.8819	2
V2META15708-42-Calc_Hmm10-BMGE05.ali.dealigned.prank.best.fas.treefile	64	1	0	1	?	0	0	49.2787	100	2	32.0993	2
V2META15721-42-Calc_Hmm10-BMGE05.ali.dealigned.prank.best.fas.treefile	81	0	0	1	?	0	1	43.2692	99	0	30.9879	2
V2META15765-42-Calc_Hmm10-BMGE05.ali.dealigned.prank.best.fas.treefile	80	0	1	1	?	0	0	31.2078	94	0	29.4518	2
V2META15783-42-Calc_Hmm10-BMGE05.ali.dealigned.prank.best.fas.treefile	50	0	0	1	?	1	0	43.0851	95	0	26.2863	2
V2META15789-2-42-Calc_Hmm10-BMGE05.ali.dealigned.prank.best.fas.treefile	49	1	0	0	?	1	0	38.6739	100	0	34.0569	2
V2META15802-42-Calc_Hmm10-BMGE05.ali.dealigned.muscle.treefile	59	0	1	1	?	0	0	38.8571	100	1	30.7841	2
V2META15809-42-Calc_Hmm10-BMGE05.ali.dealigned.prank.best.fas.treefile	71	1	0	1	?	0	0	37.6912	100	0	34.1981	2
V2META15865-42-Calc_Hmm10-BMGE05.ali.dealigned.prank.best.fas.treefile	56	0	0	1	?	1	0	45.9434	100	2	30.878	2
V2META15870-42-Calc_Hmm10-BMGE05.ali.dealigned.mafft.treefile	66	0	0	1	?	1	0	52.746	100	4	31.1871	2
V2META15885-42-Calc_Hmm10-BMGE05.ali.dealigned.muscle.treefile	72	0	0	1	?	1	0	44.6087	100	0	31.6792	2
V2META15947-42-Calc_Hmm10-BMGE05.ali.dealigned.muscle.treefile	81	0	0	1	?	1	0	46.1282	100	0	33.2143	2
V2META15956-42-Calc_Hmm10-BMGE05.ali.dealigned.muscle.treefile	68	1	0	1	?	0	0	38.2615	100	0	31.1178	2
V2META16006-42-Calc_Hmm10-BMGE05.ali.dealigned.muscle.treefile	67	1	0	1	?	0	0	31.9531	99	0	28.5753	2
V2META16020-42-Calc_Hmm10-BMGE05.ali.dealigned.prank.best.fas.treefile	63	1	0	1	?	0	0	43.25	100	2	30.1599	2
V2META16030-42-Calc_Hmm10-BMGE05.ali.dealigned.mafft.treefile	70	0	0	1	?	1	0	32.4179	100	0	28.9602	2
V2META16128-42-Calc_Hmm10-BMGE05.ali.dealigned.muscle.treefile	56	1	0	1	?	0	0	31.3019	100	0	28.1234	2
V2META16134-42-Calc_Hmm10-BMGE05.ali.dealigned.mafft.treefile	63	1	0	1	?	0	0	33.0833	97	0	30.2893	2
V2META16136-42-Calc_Hmm10-BMGE05.ali.dealigned.mafft.treefile	77	1	0	1	?	0	0	55.0946	100	5	31.2129	2
V2META16174-42-Calc_Hmm10-BMGE05.ali.dealigned.mafft.treefile	60	1	0	1	?	0	0	33	95	1	25.4193	2
V2META16180-42-Calc_Hmm10-BMGE05.ali.dealigned.mafft.treefile	75	0	0	1	?	1	0	40.3333	100	0	33.2077	2
V2META16261-42-Calc_Hmm10-BMGE05.ali.dealigned.muscle.treefile	73	0	0	1	?	0	1	37.5	100	0	32.2795	2
V2META16296-42-Calc_Hmm10-BMGE05.ali.dealigned.muscle.treefile	56	0	1	1	?	0	0	48.8868	100	1	34.9267	2
V2META16305-42-Calc_Hmm10-BMGE05.ali.dealigned.mafft.treefile	62	0	0	1	?	1	0	44.9153	100	1	27.6033	2
V2META16382-42-Calc_Hmm10-BMGE05.ali.dealigned.mafft.treefile	62	0	0	1	?	1	0	45.1186	100	0	30.9056	2
V2META16383-42-Calc_Hmm10-BMGE05.ali.dealigned.muscle.treefile	55	1	0	1	?	0	0	44.75	100	1	29.6362	2
V2META16390-42-Calc_Hmm10-BMGE05.ali.dealigned.mafft.treefile	63	1	0	1	?	0	0	32.6	97	0	27.8629	2
V2META16413-42-Calc_Hmm10-BMGE05.ali.dealigned.prank.best.fas.treefile	77	0	0	1	?	0	1	34.6892	100	1	30.1514	2
V2META16507-42-Calc_Hmm10-BMGE05.ali.dealigned.muscle.treefile	68	0	0	1	?	0	1	36.8615	98	1	29.2016	2
V2META16510-42-Calc_Hmm10-BMGE05.ali.dealigned.mafft.treefile	64	1	0	1	?	0	0	47.918	100	2	31.5954	2
V2META16511-42-Calc_Hmm10-BMGE05.ali.dealigned.muscle.treefile	76	1	0	1	?	0	0	62.7671	100	11	28.4251	2
V2META16516-42-Calc_Hmm10-BMGE05.ali.dealigned.mafft.treefile	61	1	0	1	?	0	0	44.1207	100	1	31.2068	2
V2META16781-42-Calc_Hmm10-BMGE05.ali.dealigned.mafft.treefile	71	1	0	1	?	0	0	33.6471	100	0	28.7754	2
V2META16930-42-Calc_Hmm10-BMGE05.ali.dealigned.prank.best.fas.treefile	67	1	0	1	?	0	0	36.0312	100	0	34.2121	2
V2META16941-42-Calc_Hmm10-BMGE05.ali.dealigned.prank.best.fas.treefile	50	1	0	1	?	0	0	59.9362	100	8	29.4491	2
V2META16945-42-Calc_Hmm10-BMGE05.ali.dealigned.prank.best.fas.treefile	58	0	0	1	?	1	0	33.4727	100	0	32.6896	2
V2META16960-42-Calc_Hmm10-BMGE05.ali.dealigned.prank.best.fas.treefile	66	1	0	1	?	0	0	43.7937	100	0	31.8947	2
V2META16962-42-Calc_Hmm10-BMGE05.ali.dealigned.mafft.treefile	71	1	0	1	?	0	0	59.5	100	3	27.8924	2
V2META16963-42-Calc_Hmm10-BMGE05.ali.dealigned.muscle.treefile	70	1	0	1	?	0	0	46.7313	100	0	33.5424	2
V2META17043-42-Calc_Hmm10-BMGE05.ali.dealigned.mafft.treefile	51	0	0	1	?	1	0	35.25	100	0	35.1855	2
V2META17144-42-Calc_Hmm10-BMGE05.ali.dealigned.prank.best.fas.treefile	69	0	0	1	?	1	0	40.1364	100	0	32.7862	2
V2META17175-42-Calc_Hmm10-BMGE05.ali.dealigned.prank.best.fas.treefile	67	0	0	0	?	1	1	42.8906	99	0	32.5169	2
V2META17181-42-Calc_Hmm10-BMGE05.ali.dealigned.prank.best.fas.treefile	52	0	0	1	?	1	0	39.0816	99	0	30.3321	2
V2META17253-42-Calc_Hmm10-BMGE05.ali.dealigned.muscle.treefile	79	1	0	1	?	0	0	33.3684	100	0	27.7436	2
V2META17260-42-Calc_Hmm10-BMGE05.ali.dealigned.mafft.treefile	62	1	0	1	?	0	0	41.8983	100	4	29.6675	2
V2META17265-42-Calc_Hmm10-BMGE05.ali.dealigned.mafft.treefile	58	1	0	1	?	0	0	45.9273	100	0	34.1419	2
V2META17551-42-Calc_Hmm10-BMGE05.ali.dealigned.prank.best.fas.treefile	70	1	0	1	?	0	0	37.8507	99	0	30.8532	2
V2META17559-42-Calc_Hmm10-BMGE05.ali.dealigned.muscle.treefile	50	1	0	1	?	0	0	45.1702	100	2	32.6662	2
V2META17566-42-Calc_Hmm10-BMGE05.ali.dealigned.mafft.treefile	78	0	0	1	?	1	0	27.08	100	0	27.6433	2
V2META17673-42-Calc_Hmm10-BMGE05.ali.dealigned.mafft.treefile	65	0	0	1	?	1	0	54.0645	100	5	29.4103	2
V2META17713-42-Calc_Hmm10-BMGE05.ali.dealigned.mafft.treefile	61	1	0	1	?	0	0	34.931	100	0	31.1884	2
V2META17838-42-Calc_Hmm10-BMGE05.ali.dealigned.prank.best.fas.treefile	59	0	0	1	?	0	1	42.9107	99	0	29.21	2
V2META10102-2-2-2-42-Calc_Hmm10-BMGE05.ali.dealigned.muscle.treefile	76	0	0	1	?	0	0	52.1507	100	0	35.6554	1
V2META10144-2-2-2-2-42-Calc_Hmm10-BMGE05.ali.dealigned.muscle.treefile	89	0	0	1	?	0	0	60.8372	100	0	35.7455	1
V2META10155-1-42-Calc_Hmm10-BMGE05.ali.dealigned.prank.best.fas.treefile	72	0	0	1	?	0	0	42.8986	100	0	32.5172	1
V2META10187-1-42-Calc_Hmm10-BMGE05.ali.dealigned.prank.best.fas.treefile	76	0	0	1	?	0	0	47.3014	100	0	35.897	1
V2META10192-2-2-1-42-Calc_Hmm10-BMGE05.ali.dealigned.prank.best.fas.treefile	65	0	0	1	?	0	0	43.5323	99	1	33.5154	1
V2META10203-2-2-1-42-Calc_Hmm10-BMGE05.ali.dealigned.prank.best.fas.treefile	74	0	0	1	?	0	0	57.0423	100	0	35.4752	1
V2META10237-2-42-Calc_Hmm10-BMGE05.ali.dealigned.mafft.treefile	78	0	0	1	?	0	0	68.8133	100	18	27.385	1
V2META10259-2-2-2-42-Calc_Hmm10-BMGE05.ali.dealigned.prank.best.fas.treefile	60	0	0	1	?	0	0	44.4737	100	0	33.4035	1
V2META10306-2-1-42-Calc_Hmm10-BMGE05.ali.dealigned.muscle.treefile	73	0	0	1	?	0	0	52.1	100	0	34.6171	1
V2META10362-1-1-42-Calc_Hmm10-BMGE05.ali.dealigned.prank.best.fas.treefile	78	0	0	1	?	0	0	43.1867	100	0	32.5321	1
V2META10380-2-42-Calc_Hmm10-BMGE05.ali.dealigned.muscle.treefile	68	0	0	1	?	0	0	35.7231	99	0	32.7177	1
V2META10445-1-42-Calc_Hmm10-BMGE05.ali.dealigned.muscle.treefile	53	0	0	1	?	0	0	48.34	100	1	31.9791	1
V2META10457-1-42-Calc_Hmm10-BMGE05.ali.dealigned.prank.best.fas.treefile	51	0	0	1	?	0	0	42.4792	100	1	32.3194	1
V2META10459-1-42-Calc_Hmm10-BMGE05.ali.dealigned.prank.best.fas.treefile	59	0	0	1	?	0	0	44.5893	96	0	28.4898	1
V2META10532-2-42-Calc_Hmm10-BMGE05.ali.dealigned.prank.best.fas.treefile	65	0	0	1	?	0	0	30.1613	100	0	34.3268	1
V2META10664-1-2-2-42-Calc_Hmm10-BMGE05.ali.dealigned.prank.best.fas.treefile	87	0	0	1	?	0	0	42.1905	100	0	34.2569	1
V2META10671-1-42-Calc_Hmm10-BMGE05.ali.dealigned.mafft.treefile	67	0	0	1	?	0	0	36.1406	100	0	32.7008	1
V2META10671-2-42-Calc_Hmm10-BMGE05.ali.dealigned.muscle.treefile	53	0	0	1	?	0	0	27.98	100	0	32.2375	1
V2META10681-1-1-42-Calc_Hmm10-BMGE05.ali.dealigned.muscle.treefile	50	0	0	1	?	0	0	39.3404	99	0	31.6499	1
V2META10711-2-42-Calc_Hmm10-BMGE05.ali.dealigned.prank.best.fas.treefile	77	0	0	1	?	0	0	42.6892	100	0	36.3496	1
V2META10745-1-42-Calc_Hmm10-BMGE05.ali.dealigned.muscle.treefile	80	0	0	1	?	0	0	49.4675	100	0	34.7995	1
V2META10833-42-Calc_Hmm10-BMGE05.ali.dealigned.mafft.treefile	64	0	0	1	?	0	0	30.3934	100	0	30.4853	1
V2META10837-1-42-Calc_Hmm10-BMGE05.ali.dealigned.muscle.treefile	72	0	0	1	?	0	0	36.7681	100	0	34.5514	1
V2META10865-1-42-Calc_Hmm10-BMGE05.ali.dealigned.mafft.treefile	65	0	0	1	?	0	0	44.5	100	0	31.9383	1
V2META10865-2-42-Calc_Hmm10-BMGE05.ali.dealigned.mafft.treefile	70	0	1	0	?	0	0	37.1045	100	0	32.5297	1
V2META10868-1-42-Calc_Hmm10-BMGE05.ali.dealigned.mafft.treefile	74	0	0	1	?	0	0	39.3662	100	0	31.7611	1
V2META10876-2-42-Calc_Hmm10-BMGE05.ali.dealigned.mafft.treefile	88	0	0	1	?	0	0	51.2706	100	0	36.6675	1
V2META10979-1-42-Calc_Hmm10-BMGE05.ali.dealigned.mafft.treefile	81	0	0	1	?	0	0	40.1795	98	1	32.0131	1
V2META10995-1-42-Calc_Hmm10-BMGE05.ali.dealigned.muscle.treefile	72	0	0	1	?	0	0	38.1739	100	0	30.3616	1
V2META11031-2-2-42-Calc_Hmm10-BMGE05.ali.dealigned.muscle.treefile	74	0	0	1	?	0	0	55.3944	100	0	32.7304	1
V2META11039-1-2-42-Calc_Hmm10-BMGE05.ali.dealigned.mafft.treefile	64	0	0	1	?	0	0	50.459	100	1	34.5863	1
V2META11061-1-42-Calc_Hmm10-BMGE05.ali.dealigned.mafft.treefile	94	0	0	1	?	0	0	58.1868	100	0	34.6115	1
V2META11065-1-42-Calc_Hmm10-BMGE05.ali.dealigned.mafft.treefile	61	0	0	1	?	0	0	38.7586	100	0	34.9025	1
V2META11065-2-42-Calc_Hmm10-BMGE05.ali.dealigned.prank.best.fas.treefile	87	0	0	1	?	0	0	54.0238	100	2	31.1681	1
V2META11079-1-42-Calc_Hmm10-BMGE05.ali.dealigned.muscle.treefile	86	0	0	1	?	0	0	31.4217	100	0	29.7605	1
V2META11079-2-42-Calc_Hmm10-BMGE05.ali.dealigned.muscle.treefile	79	0	0	1	?	0	0	49.2763	100	0	37.1702	1
V2META11133-1-42-Calc_Hmm10-BMGE05.ali.dealigned.prank.best.fas.treefile	54	0	0	1	?	0	0	22.451	96	0	26.6593	1
V2META11191-1-42-Calc_Hmm10-BMGE05.ali.dealigned.mafft.treefile	51	0	0	1	?	0	0	30.8542	97	0	28.5526	1
V2META11196-1-42-Calc_Hmm10-BMGE05.ali.dealigned.prank.best.fas.treefile	66	0	0	1	?	0	0	49.7143	100	0	32.5154	1
V2META11199-2-42-Calc_Hmm10-BMGE05.ali.dealigned.muscle.treefile	76	0	0	1	?	0	0	45.4384	100	0	36.7703	1
V2META11211-42-Calc_Hmm10-BMGE05.ali.dealigned.muscle.treefile	75	0	0	1	?	0	0	54.5972	100	0	36.7471	1
V2META11219-1-42-Calc_Hmm10-BMGE05.ali.dealigned.prank.best.fas.treefile	64	0	0	1	?	0	0	57.8689	100	2	33.9037	1
V2META11232-2-42-Calc_Hmm10-BMGE05.ali.dealigned.muscle.treefile	84	0	0	1	?	0	0	45.7284	100	0	33.3367	1
V2META11271-1-42-Calc_Hmm10-BMGE05.ali.dealigned.mafft.treefile	68	0	0	1	?	0	0	36.6615	100	0	31.3169	1
V2META11295-1-42-Calc_Hmm10-BMGE05.ali.dealigned.mafft.treefile	63	0	0	1	?	0	0	44.5167	100	0	30.6863	1
V2META11305-1-42-Calc_Hmm10-BMGE05.ali.dealigned.muscle.treefile	64	0	0	1	?	0	0	41.1967	100	1	31.9804	1
V2META11374-1-42-Calc_Hmm10-BMGE05.ali.dealigned.muscle.treefile	57	0	0	1	?	0	0	44.7037	98	1	31.4122	1
V2META11387-1-42-Calc_Hmm10-BMGE05.ali.dealigned.prank.best.fas.treefile	87	0	0	1	?	0	0	35.6786	96	0	30.8773	1
V2META11411-42-Calc_Hmm10-BMGE05.ali.dealigned.prank.best.fas.treefile	47	0	0	1	?	0	0	37.7727	100	0	29.1531	1
V2META11413-42-Calc_Hmm10-BMGE05.ali.dealigned.muscle.treefile	81	0	0	1	?	0	0	49.0513	100	0	36.2017	1
V2META11444-1-42-Calc_Hmm10-BMGE05.ali.dealigned.muscle.treefile	74	0	0	1	?	0	0	47.5352	100	0	29.7117	1
V2META11461-42-Calc_Hmm10-BMGE05.ali.dealigned.prank.best.fas.treefile	54	0	0	1	?	0	0	53.1765	100	3	33.1016	1
V2META11493-2-42-Calc_Hmm10-BMGE05.ali.dealigned.prank.best.fas.treefile	54	0	0	1	?	0	0	25.549	97	0	29.7534	1
V2META11510-1-42-Calc_Hmm10-BMGE05.ali.dealigned.mafft.treefile	57	0	0	1	?	0	0	50.8704	100	0	32.7867	1
V2META11538-2-42-Calc_Hmm10-BMGE05.ali.dealigned.mafft.treefile	56	0	0	1	?	0	0	38.8491	99	0	28.5217	1
V2META11559-42-Calc_Hmm10-BMGE05.ali.dealigned.muscle.treefile	85	0	0	1	?	0	0	47.3049	100	0	32.9921	1
V2META11594-42-Calc_Hmm10-BMGE05.ali.dealigned.prank.best.fas.treefile	82	0	0	0	?	0	1	58.4051	100	0	33.5305	1
V2META11604-42-Calc_Hmm10-BMGE05.ali.dealigned.prank.best.fas.treefile	76	0	0	1	?	0	0	50.137	99	0	31.5661	1
V2META11626-42-Calc_Hmm10-BMGE05.ali.dealigned.mafft.treefile	76	0	0	1	?	0	0	39.9315	99	0	31.1823	1
V2META11656-42-Calc_Hmm10-BMGE05.ali.dealigned.muscle.treefile	76	0	0	0	?	0	1	31	100	0	27.8002	1
V2META11663-2-42-Calc_Hmm10-BMGE05.ali.dealigned.muscle.treefile	71	0	0	1	?	0	0	45.75	100	0	34.6395	1
V2META11673-42-Calc_Hmm10-BMGE05.ali.dealigned.muscle.treefile	61	0	0	1	?	0	0	19.1724	93	0	23.6265	1
V2META11684-1-42-Calc_Hmm10-BMGE05.ali.dealigned.prank.best.fas.treefile	55	0	0	1	?	0	0	62.0192	100	9	30.7955	1
V2META11688-1-42-Calc_Hmm10-BMGE05.ali.dealigned.prank.best.fas.treefile	50	0	0	1	?	0	0	38.1277	100	0	33.5455	1
V2META11713-42-Calc_Hmm10-BMGE05.ali.dealigned.prank.best.fas.treefile	68	0	0	1	?	0	0	46.5077	100	0	36.5261	1
V2META11732-42-Calc_Hmm10-BMGE05.ali.dealigned.muscle.treefile	81	0	0	1	?	0	0	44.1282	100	0	32.9001	1
V2META11735-2-42-Calc_Hmm10-BMGE05.ali.dealigned.muscle.treefile	79	0	0	1	?	0	0	36.8289	99	0	32.9131	1
V2META11741-42-Calc_Hmm10-BMGE05.ali.dealigned.prank.best.fas.treefile	56	0	0	1	?	0	0	21.1132	95	0	25.7064	1
V2META11751-42-Calc_Hmm10-BMGE05.ali.dealigned.mafft.treefile	82	0	0	1	?	0	0	42.1899	100	0	30.1074	1
V2META11754-42-Calc_Hmm10-BMGE05.ali.dealigned.prank.best.fas.treefile	75	0	0	1	?	0	0	40.1389	100	1	31.4255	1
V2META11782-42-Calc_Hmm10-BMGE05.ali.dealigned.prank.best.fas.treefile	77	0	0	1	?	0	0	25.9189	91	0	27.1078	1
V2META11830-42-Calc_Hmm10-BMGE05.ali.dealigned.prank.best.fas.treefile	67	0	0	1	?	0	0	51.5938	100	1	32.2702	1
V2META11832-42-Calc_Hmm10-BMGE05.ali.dealigned.muscle.treefile	80	0	0	1	?	0	0	38.8961	100	0	33.7603	1
V2META11869-42-Calc_Hmm10-BMGE05.ali.dealigned.mafft.treefile	71	0	0	1	?	0	0	38.9412	100	0	31.4801	1
V2META11909-42-Calc_Hmm10-BMGE05.ali.dealigned.mafft.treefile	76	0	0	1	?	0	0	49.137	100	2	31.6428	1
V2META11917-42-Calc_Hmm10-BMGE05.ali.dealigned.prank.best.fas.treefile	81	0	0	1	?	0	0	41.641	100	0	33.1573	1
V2META11973-42-Calc_Hmm10-BMGE05.ali.dealigned.mafft.treefile	67	0	0	1	?	0	0	36.2031	100	0	32.6593	1
V2META11982-42-Calc_Hmm10-BMGE05.ali.dealigned.prank.best.fas.treefile	69	0	0	1	?	0	0	36.3636	99	1	32.5258	1
V2META11985-2-42-Calc_Hmm10-BMGE05.ali.dealigned.prank.best.fas.treefile	68	0	0	1	?	0	0	38.3231	99	0	29.7353	1
V2META11988-42-Calc_Hmm10-BMGE05.ali.dealigned.prank.best.fas.treefile	75	0	0	1	?	0	0	32.6806	99	0	33.0041	1
V2META12016-42-Calc_Hmm10-BMGE05.ali.dealigned.prank.best.fas.treefile	78	0	0	1	?	0	0	39.9467	100	0	33.8628	1
V2META12019-2-42-Calc_Hmm10-BMGE05.ali.dealigned.prank.best.fas.treefile	83	0	0	1	?	0	0	42.35	100	0	32.6883	1
V2META12041-42-Calc_Hmm10-BMGE05.ali.dealigned.prank.best.fas.treefile	83	0	0	1	?	0	0	31.2375	95	0	30.1145	1
V2META12042-42-Calc_Hmm10-BMGE05.ali.dealigned.prank.best.fas.treefile	63	0	0	1	?	0	0	36.0833	100	0	29.5196	1
V2META12049-42-Calc_Hmm10-BMGE05.ali.dealigned.mafft.treefile	63	0	0	1	?	0	0	37.5667	100	0	33.1423	1
V2META12074-42-Calc_Hmm10-BMGE05.ali.dealigned.muscle.treefile	56	0	0	1	?	0	0	39.8113	100	0	32.5658	1
V2META12078-42-Calc_Hmm10-BMGE05.ali.dealigned.muscle.treefile	63	0	0	1	?	0	0	37.6667	100	0	33.518	1
V2META12107-42-Calc_Hmm10-BMGE05.ali.dealigned.muscle.treefile	70	1	0	0	?	0	0	38.0896	99	0	29.7932	1
V2META12111-42-Calc_Hmm10-BMGE05.ali.dealigned.muscle.treefile	79	0	0	1	?	0	0	44.8816	100	1	30.6117	1
V2META12119-42-Calc_Hmm10-BMGE05.ali.dealigned.prank.best.fas.treefile	62	0	0	1	?	0	0	46.0508	100	0	33.5703	1
V2META12120-2-42-Calc_Hmm10-BMGE05.ali.dealigned.mafft.treefile	82	0	0	1	?	0	0	48.6456	100	1	32.8534	1
V2META12131-42-Calc_Hmm10-BMGE05.ali.dealigned.prank.best.fas.treefile	82	0	0	1	?	0	0	32.5063	99	0	32.0181	1
V2META12136-42-Calc_Hmm10-BMGE05.ali.dealigned.muscle.treefile	79	0	0	1	?	0	0	56.4605	100	2	33.6888	1
V2META12139-42-Calc_Hmm10-BMGE05.ali.dealigned.mafft.treefile	76	0	0	1	?	0	0	55.3014	100	1	28.9717	1
V2META12166-42-Calc_Hmm10-BMGE05.ali.dealigned.prank.best.fas.treefile	90	0	0	0	?	0	1	58.0115	100	5	30.7816	1
V2META12171-42-Calc_Hmm10-BMGE05.ali.dealigned.mafft.treefile	61	0	0	1	?	0	0	22.1552	98	0	27.5648	1
V2META12174-42-Calc_Hmm10-BMGE05.ali.dealigned.muscle.treefile	72	0	0	1	?	0	0	56.6667	100	1	34.0016	1
V2META12180-42-Calc_Hmm10-BMGE05.ali.dealigned.muscle.treefile	69	0	0	1	?	0	0	25.5455	91	0	26.9709	1
V2META12234-42-Calc_Hmm10-BMGE05.ali.dealigned.mafft.treefile	71	0	0	1	?	0	0	36.6324	98	0	30.9377	1
V2META12240-42-Calc_Hmm10-BMGE05.ali.dealigned.muscle.treefile	54	0	0	1	?	0	0	43.451	100	0	32.0088	1
V2META12260-42-Calc_Hmm10-BMGE05.ali.dealigned.mafft.treefile	88	0	0	1	?	0	0	52.0706	100	0	34.4215	1
V2META12269-42-Calc_Hmm10-BMGE05.ali.dealigned.prank.best.fas.treefile	83	0	0	0	?	0	1	40.8	99	0	31.3657	1
V2META12286-42-Calc_Hmm10-BMGE05.ali.dealigned.prank.best.fas.treefile	72	0	0	1	?	0	0	39.058	100	0	34.707	1
V2META12298-42-Calc_Hmm10-BMGE05.ali.dealigned.mafft.treefile	62	0	0	1	?	0	0	35.1695	100	0	29.9588	1
V2META12300-42-Calc_Hmm10-BMGE05.ali.dealigned.prank.best.fas.treefile	73	0	0	1	?	0	0	42.9	100	1	33.824	1
V2META12311-42-Calc_Hmm10-BMGE05.ali.dealigned.muscle.treefile	83	0	0	1	?	0	0	54.8625	100	0	34.3314	1
V2META12313-42-Calc_Hmm10-BMGE05.ali.dealigned.mafft.treefile	79	0	0	1	?	0	0	43.3553	99	0	34.1882	1
V2META12325-42-Calc_Hmm10-BMGE05.ali.dealigned.muscle.treefile	80	0	0	1	?	0	0	52.0909	100	1	32.7942	1
V2META12336-42-Calc_Hmm10-BMGE05.ali.dealigned.muscle.treefile	72	0	0	1	?	0	0	28.8551	97	0	28.6692	1
V2META12396-42-Calc_Hmm10-BMGE05.ali.dealigned.mafft.treefile	62	0	0	1	?	0	0	59.339	100	2	30.1755	1
V2META12398-42-Calc_Hmm10-BMGE05.ali.dealigned.mafft.treefile	80	0	0	1	?	0	0	37.9221	100	0	33.3033	1
V2META12404-42-Calc_Hmm10-BMGE05.ali.dealigned.prank.best.fas.treefile	73	0	0	0	?	1	0	59.0429	100	0	31.8229	1
V2META12417-42-Calc_Hmm10-BMGE05.ali.dealigned.mafft.treefile	56	0	0	1	?	0	0	61.2264	100	10	27.7935	1
V2META12442-42-Calc_Hmm10-BMGE05.ali.dealigned.muscle.treefile	86	0	0	1	?	0	0	34.5783	100	0	32.0862	1
V2META12446-42-Calc_Hmm10-BMGE05.ali.dealigned.muscle.treefile	69	0	0	1	?	0	0	60.4697	100	3	31.9674	1
V2META12465-42-Calc_Hmm10-BMGE05.ali.dealigned.prank.best.fas.treefile	79	0	0	1	?	0	0	38.4868	100	0	34.1681	1
V2META12467-42-Calc_Hmm10-BMGE05.ali.dealigned.mafft.treefile	72	0	0	1	?	0	0	33.6812	100	0	30.746	1
V2META12481-42-Calc_Hmm10-BMGE05.ali.dealigned.mafft.treefile	67	0	0	1	?	0	?	63.125	100	15	28.2707	1
V2META12484-42-Calc_Hmm10-BMGE05.ali.dealigned.prank.best.fas.treefile	84	0	0	1	?	0	0	57.3086	100	5	29.7586	1
V2META12492-42-Calc_Hmm10-BMGE05.ali.dealigned.prank.best.fas.treefile	73	0	0	1	?	0	0	44.2714	100	1	33.2819	1
V2META12496-42-Calc_Hmm10-BMGE05.ali.dealigned.muscle.treefile	63	0	0	1	?	0	0	35	100	0	33.79	1
V2META12513-42-Calc_Hmm10-BMGE05.ali.dealigned.mafft.treefile	87	0	0	1	?	0	0	62.0238	100	3	32.717	1
V2META12523-42-Calc_Hmm10-BMGE05.ali.dealigned.mafft.treefile	74	0	0	1	?	0	0	39.9718	99	0	34.3528	1
V2META12526-42-Calc_Hmm10-BMGE05.ali.dealigned.prank.best.fas.treefile	68	0	0	1	?	0	0	20.4923	95	0	26.0733	1
V2META12538-42-Calc_Hmm10-BMGE05.ali.dealigned.mafft.treefile	84	0	0	1	?	0	0	42.2469	100	0	31.8537	1
V2META12566-42-Calc_Hmm10-BMGE05.ali.dealigned.prank.best.fas.treefile	72	0	0	1	?	0	0	51.1159	100	0	37.5602	1
V2META12573-42-Calc_Hmm10-BMGE05.ali.dealigned.prank.best.fas.treefile	84	0	0	1	?	0	0	46.2593	100	0	35.5068	1
V2META12591-42-Calc_Hmm10-BMGE05.ali.dealigned.prank.best.fas.treefile	54	1	0	0	?	0	0	31.0196	98	0	29.2491	1
V2META12638-42-Calc_Hmm10-BMGE05.ali.dealigned.mafft.treefile	69	0	0	1	?	0	0	19.1515	95	0	24.1518	1
V2META12641-42-Calc_Hmm10-BMGE05.ali.dealigned.muscle.treefile	71	0	0	1	?	0	0	53.6765	100	1	32.998	1
V2META12644-42-Calc_Hmm10-BMGE05.ali.dealigned.muscle.treefile	62	0	0	1	?	0	0	29.4915	92	0	27.1658	1
V2META12647-42-Calc_Hmm10-BMGE05.ali.dealigned.prank.best.fas.treefile	80	0	0	0	?	1	0	36.2987	100	0	32.011	1
V2META12658-42-Calc_Hmm10-BMGE05.ali.dealigned.muscle.treefile	81	0	0	1	?	0	0	39.9872	100	0	31.9593	1
V2META12664-42-Calc_Hmm10-BMGE05.ali.dealigned.mafft.treefile	67	0	0	1	?	0	0	31.2188	96	0	28.7774	1
V2META12669-42-Calc_Hmm10-BMGE05.ali.dealigned.mafft.treefile	76	0	0	1	?	0	0	43.9315	100	0	31.3829	1
V2META12674-42-Calc_Hmm10-BMGE05.ali.dealigned.muscle.treefile	76	0	0	1	?	0	0	42.5616	100	0	32.9911	1
V2META12678-42-Calc_Hmm10-BMGE05.ali.dealigned.mafft.treefile	70	0	0	1	?	0	0	39.7313	100	0	30.7341	1
V2META12682-42-Calc_Hmm10-BMGE05.ali.dealigned.prank.best.fas.treefile	74	0	0	1	?	0	0	47.3239	100	0	34.0256	1
V2META12717-42-Calc_Hmm10-BMGE05.ali.dealigned.muscle.treefile	66	0	0	1	?	0	0	23.254	99	0	25.444	1
V2META12726-42-Calc_Hmm10-BMGE05.ali.dealigned.muscle.treefile	57	0	0	1	?	0	0	47.8148	100	0	32.3534	1
V2META12738-42-Calc_Hmm10-BMGE05.ali.dealigned.prank.best.fas.treefile	76	0	0	1	?	0	0	49.1781	100	1	32.5342	1
V2META12746-42-Calc_Hmm10-BMGE05.ali.dealigned.prank.best.fas.treefile	70	0	0	1	?	0	0	58.8209	100	1	31.8569	1
V2META12747-42-Calc_Hmm10-BMGE05.ali.dealigned.prank.best.fas.treefile	85	0	0	1	?	0	0	53.4024	100	1	33.7328	1
V2META12748-42-Calc_Hmm10-BMGE05.ali.dealigned.muscle.treefile	71	0	0	1	?	0	0	38.0882	100	0	36.1576	1
V2META12751-42-Calc_Hmm10-BMGE05.ali.dealigned.mafft.treefile	75	0	0	1	?	0	0	50.5556	100	2	32.4995	1
V2META12753-42-Calc_Hmm10-BMGE05.ali.dealigned.mafft.treefile	65	0	0	1	?	0	0	47.0161	100	0	34.5937	1
V2META12756-42-Calc_Hmm10-BMGE05.ali.dealigned.muscle.treefile	67	0	0	1	?	0	0	43.1875	100	0	32.4865	1
V2META12760-42-Calc_Hmm10-BMGE05.ali.dealigned.muscle.treefile	79	0	0	1	?	0	0	44.7368	100	0	31.0896	1
V2META12761-42-Calc_Hmm10-BMGE05.ali.dealigned.mafft.treefile	75	0	0	1	?	0	0	51.0556	100	0	33.9861	1
V2META12765-42-Calc_Hmm10-BMGE05.ali.dealigned.muscle.treefile	69	0	0	1	?	0	0	32.2424	96	0	31.4354	1
V2META12782-42-Calc_Hmm10-BMGE05.ali.dealigned.mafft.treefile	64	0	0	1	?	0	0	37.6557	100	0	35.8745	1
V2META12790-42-Calc_Hmm10-BMGE05.ali.dealigned.muscle.treefile	69	0	0	1	?	0	0	38.3788	99	0	31.4372	1
V2META12791-42-Calc_Hmm10-BMGE05.ali.dealigned.mafft.treefile	69	0	0	1	?	0	0	33.1818	100	0	30.7797	1
V2META12793-42-Calc_Hmm10-BMGE05.ali.dealigned.muscle.treefile	75	0	0	1	?	0	0	31.2639	100	0	30.3617	1
V2META12800-42-Calc_Hmm10-BMGE05.ali.dealigned.prank.best.fas.treefile	72	0	0	0	?	1	0	43.4058	100	0	33.6527	1
V2META12805-42-Calc_Hmm10-BMGE05.ali.dealigned.muscle.treefile	75	0	0	1	?	0	0	44.4722	100	1	30.2002	1
V2META12814-42-Calc_Hmm10-BMGE05.ali.dealigned.muscle.treefile	78	0	0	1	?	0	0	47.3867	100	1	34.3864	1
V2META12823-42-Calc_Hmm10-BMGE05.ali.dealigned.mafft.treefile	84	0	0	1	?	0	0	45.1728	100	0	33.0001	1
V2META12827-42-Calc_Hmm10-BMGE05.ali.dealigned.mafft.treefile	72	0	0	1	?	0	0	36	100	0	33.4231	1
V2META12837-42-Calc_Hmm10-BMGE05.ali.dealigned.muscle.treefile	67	0	0	1	?	0	0	41.5156	100	0	34.229	1
V2META12864-1-42-Calc_Hmm10-BMGE05.ali.dealigned.mafft.treefile	64	0	0	1	?	0	0	43.6721	99	0	33.1221	1
V2META12876-42-Calc_Hmm10-BMGE05.ali.dealigned.muscle.treefile	82	0	0	1	?	0	0	22.8481	98	0	28.6759	1
V2META12881-42-Calc_Hmm10-BMGE05.ali.dealigned.prank.best.fas.treefile	65	0	0	1	?	0	0	26.7419	98	0	26.5791	1
V2META12885-42-Calc_Hmm10-BMGE05.ali.dealigned.prank.best.fas.treefile	63	0	0	1	?	0	0	29.1667	97	0	26.0865	1
V2META12889-42-Calc_Hmm10-BMGE05.ali.dealigned.prank.best.fas.treefile	67	0	0	1	?	0	0	41.3906	100	0	33.0953	1
V2META12894-42-Calc_Hmm10-BMGE05.ali.dealigned.muscle.treefile	65	0	0	1	?	0	0	35.2097	100	0	30.7278	1
V2META12899-42-Calc_Hmm10-BMGE05.ali.dealigned.prank.best.fas.treefile	84	0	0	1	?	0	0	33.4444	93	0	30.6256	1
V2META12900-42-Calc_Hmm10-BMGE05.ali.dealigned.mafft.treefile	74	0	0	1	?	0	0	44.1831	100	2	32.5457	1
V2META12901-42-Calc_Hmm10-BMGE05.ali.dealigned.muscle.treefile	65	0	0	1	?	0	0	32.4194	100	0	30.6129	1
V2META12902-42-Calc_Hmm10-BMGE05.ali.dealigned.prank.best.fas.treefile	68	0	0	1	?	0	0	31.4308	99	0	29.7388	1
V2META12905-42-Calc_Hmm10-BMGE05.ali.dealigned.prank.best.fas.treefile	73	0	0	0	?	1	0	55.8857	100	2	33.0578	1
V2META12913-42-Calc_Hmm10-BMGE05.ali.dealigned.muscle.treefile	54	0	0	1	?	0	0	36.8627	100	0	31.57	1
V2META12916-42-Calc_Hmm10-BMGE05.ali.dealigned.prank.best.fas.treefile	85	0	0	1	?	0	0	43.378	99	0	32.2576	1
V2META12924-42-Calc_Hmm10-BMGE05.ali.dealigned.mafft.treefile	78	0	0	1	?	0	0	35.92	100	0	31.4731	1
V2META12931-42-Calc_Hmm10-BMGE05.ali.dealigned.muscle.treefile	90	0	0	1	?	0	0	48.1379	100	0	34.1168	1
V2META12933-42-Calc_Hmm10-BMGE05.ali.dealigned.muscle.treefile	68	0	0	1	?	0	0	40.0308	100	0	29.502	1
V2META12940-42-Calc_Hmm10-BMGE05.ali.dealigned.prank.best.fas.treefile	72	0	0	0	?	1	0	34.3043	100	0	31.9829	1
V2META12944-42-Calc_Hmm10-BMGE05.ali.dealigned.prank.best.fas.treefile	75	0	0	1	?	0	0	37.2778	100	0	31.3671	1
V2META12964-42-Calc_Hmm10-BMGE05.ali.dealigned.muscle.treefile	80	0	0	1	?	0	0	42.7532	100	0	32.1656	1
V2META12973-42-Calc_Hmm10-BMGE05.ali.dealigned.mafft.treefile	66	0	0	1	?	0	0	25.5238	97	0	28.1402	1
V2META12974-42-Calc_Hmm10-BMGE05.ali.dealigned.muscle.treefile	80	0	0	1	?	0	0	49.8831	100	0	32.6405	1
V2META12993-42-Calc_Hmm10-BMGE05.ali.dealigned.muscle.treefile	76	0	0	1	?	0	0	36.3836	100	0	33.0308	1
V2META13018-42-Calc_Hmm10-BMGE05.ali.dealigned.muscle.treefile	83	0	0	1	?	0	0	55.375	100	0	35.8592	1
V2META13025-42-Calc_Hmm10-BMGE05.ali.dealigned.muscle.treefile	76	0	0	1	?	0	0	29.7534	100	0	31.3979	1
V2META13030-42-Calc_Hmm10-BMGE05.ali.dealigned.mafft.treefile	66	0	0	1	?	0	0	21.873	95	0	24.6946	1
V2META13038-2-42-Calc_Hmm10-BMGE05.ali.dealigned.prank.best.fas.treefile	71	0	0	1	?	0	0	38.7206	99	0	28.0377	1
V2META13054-42-Calc_Hmm10-BMGE05.ali.dealigned.muscle.treefile	62	0	0	1	?	0	0	23.0508	100	0	30.0556	1
V2META13056-42-Calc_Hmm10-BMGE05.ali.dealigned.prank.best.fas.treefile	61	0	0	1	?	0	0	25.7931	99	0	27.9394	1
V2META13063-42-Calc_Hmm10-BMGE05.ali.dealigned.prank.best.fas.treefile	84	0	0	1	?	0	0	50.4691	100	0	32.0158	1
V2META13099-42-Calc_Hmm10-BMGE05.ali.dealigned.muscle.treefile	65	0	0	1	?	0	0	38.9516	99	0	32.6341	1
V2META13105-42-Calc_Hmm10-BMGE05.ali.dealigned.mafft.treefile	88	0	0	1	?	0	0	44.4235	100	0	32.8284	1
V2META13115-42-Calc_Hmm10-BMGE05.ali.dealigned.mafft.treefile	88	0	0	1	?	0	0	42.5529	100	0	35.4413	1
V2META13116-42-Calc_Hmm10-BMGE05.ali.dealigned.muscle.treefile	69	0	0	1	?	0	0	32.9091	98	0	29.7478	1
V2META13135-42-Calc_Hmm10-BMGE05.ali.dealigned.mafft.treefile	76	0	0	1	?	0	0	22.8082	90	0	27.1337	1
V2META13160-42-Calc_Hmm10-BMGE05.ali.dealigned.prank.best.fas.treefile	70	1	0	0	?	0	0	38.4925	100	1	30.202	1
V2META13165-42-Calc_Hmm10-BMGE05.ali.dealigned.prank.best.fas.treefile	77	0	0	0	?	0	1	54.9054	100	2	30.5088	1
V2META13171-42-Calc_Hmm10-BMGE05.ali.dealigned.prank.best.fas.treefile	59	0	0	1	?	0	0	31.9643	100	0	32.249	1
V2META13173-42-Calc_Hmm10-BMGE05.ali.dealigned.muscle.treefile	60	0	0	1	?	0	0	36.9825	98	0	33.0765	1
V2META13175-42-Calc_Hmm10-BMGE05.ali.dealigned.mafft.treefile	64	0	0	1	?	0	0	42.6885	100	2	32.9742	1
V2META13182-42-Calc_Hmm10-BMGE05.ali.dealigned.prank.best.fas.treefile	69	0	0	1	?	0	0	49.8485	100	1	34.086	1
V2META13187-42-Calc_Hmm10-BMGE05.ali.dealigned.prank.best.fas.treefile	68	0	0	1	?	0	0	30.1846	93	0	31.1571	1
V2META13200-42-Calc_Hmm10-BMGE05.ali.dealigned.mafft.treefile	83	0	0	1	?	0	0	28.9625	100	0	30.7183	1
V2META13204-42-Calc_Hmm10-BMGE05.ali.dealigned.muscle.treefile	66	0	0	1	?	0	0	42.9365	100	1	30.3696	1
V2META13207-42-Calc_Hmm10-BMGE05.ali.dealigned.muscle.treefile	80	0	0	1	?	0	0	38.7792	97	0	32.8332	1
V2META13210-2-42-Calc_Hmm10-BMGE05.ali.dealigned.prank.best.fas.treefile	64	0	0	1	?	0	0	39.6066	100	0	30.5465	1
V2META13214-42-Calc_Hmm10-BMGE05.ali.dealigned.muscle.treefile	80	0	0	1	?	0	0	38.8182	100	0	30.4233	1
V2META13215-42-Calc_Hmm10-BMGE05.ali.dealigned.muscle.treefile	86	0	0	1	?	0	0	52.4458	100	1	33.8908	1
V2META13228-42-Calc_Hmm10-BMGE05.ali.dealigned.muscle.treefile	78	0	0	1	?	0	0	36.2	100	0	32.5445	1
V2META13231-42-Calc_Hmm10-BMGE05.ali.dealigned.mafft.treefile	58	0	0	1	?	0	0	34.6545	97	0	33.4535	1
V2META13237-42-Calc_Hmm10-BMGE05.ali.dealigned.muscle.treefile	82	0	0	1	?	0	0	30.9367	99	0	31.6585	1
V2META13240-42-Calc_Hmm10-BMGE05.ali.dealigned.mafft.treefile	67	0	0	1	?	0	0	33.5	100	0	31.4379	1
V2META13254-42-Calc_Hmm10-BMGE05.ali.dealigned.muscle.treefile	77	0	0	1	?	0	0	46.0135	100	0	35.5317	1
V2META13256-42-Calc_Hmm10-BMGE05.ali.dealigned.prank.best.fas.treefile	57	0	0	1	?	0	0	37.6296	99	0	36.7107	1
V2META13257-42-Calc_Hmm10-BMGE05.ali.dealigned.mafft.treefile	74	0	0	1	?	0	0	39.3099	100	0	32.6603	1
V2META13258-42-Calc_Hmm10-BMGE05.ali.dealigned.prank.best.fas.treefile	75	0	0	1	?	0	0	40.9583	100	0	32.2488	1
V2META13262-42-Calc_Hmm10-BMGE05.ali.dealigned.prank.best.fas.treefile	74	0	0	1	?	0	0	46.3521	100	0	33.6938	1
V2META13264-42-Calc_Hmm10-BMGE05.ali.dealigned.prank.best.fas.treefile	61	0	0	1	?	0	0	32.8621	100	0	30.4158	1
V2META13265-42-Calc_Hmm10-BMGE05.ali.dealigned.mafft.treefile	75	0	0	1	?	0	0	61.0972	100	8	28.3951	1
V2META13272-42-Calc_Hmm10-BMGE05.ali.dealigned.mafft.treefile	82	0	0	1	?	0	0	52.1519	100	0	35.8894	1
V2META13276-42-Calc_Hmm10-BMGE05.ali.dealigned.muscle.treefile	75	0	0	1	?	0	0	45.375	100	0	35.6509	1
V2META13277-42-Calc_Hmm10-BMGE05.ali.dealigned.mafft.treefile	85	0	0	1	?	0	0	35.378	100	0	32.057	1
V2META13281-42-Calc_Hmm10-BMGE05.ali.dealigned.prank.best.fas.treefile	96	0	0	1	?	0	0	48.9462	100	0	29.4466	1
V2META13282-42-Calc_Hmm10-BMGE05.ali.dealigned.mafft.treefile	76	0	0	1	?	0	0	36.6575	100	0	30.393	1
V2META13283-42-Calc_Hmm10-BMGE05.ali.dealigned.prank.best.fas.treefile	58	0	0	1	?	0	0	39.8182	100	0	29.7077	1
V2META13285-42-Calc_Hmm10-BMGE05.ali.dealigned.prank.best.fas.treefile	74	0	0	1	?	0	0	40.6761	100	0	31.9589	1
V2META13292-42-Calc_Hmm10-BMGE05.ali.dealigned.mafft.treefile	87	0	0	1	?	0	0	49.8095	100	0	33.6153	1
V2META13297-42-Calc_Hmm10-BMGE05.ali.dealigned.muscle.treefile	81	0	0	1	?	0	0	41.5641	100	0	34.9023	1
V2META13299-42-Calc_Hmm10-BMGE05.ali.dealigned.prank.best.fas.treefile	71	0	0	1	?	0	0	54.8971	100	2	32.3688	1
V2META13316-42-Calc_Hmm10-BMGE05.ali.dealigned.mafft.treefile	78	0	0	1	?	0	0	39.5467	100	0	32.1195	1
V2META13326-42-Calc_Hmm10-BMGE05.ali.dealigned.mafft.treefile	77	0	0	1	?	0	0	39.2162	100	0	31.4571	1
V2META13328-42-Calc_Hmm10-BMGE05.ali.dealigned.muscle.treefile	71	0	0	1	?	0	0	41.9853	99	0	32.7043	1
V2META13329-42-Calc_Hmm10-BMGE05.ali.dealigned.mafft.treefile	80	0	0	1	?	0	0	45.1948	100	0	35.4764	1
V2META13335-42-Calc_Hmm10-BMGE05.ali.dealigned.muscle.treefile	78	0	0	1	?	0	0	39.7067	100	0	35.1172	1
V2META13341-42-Calc_Hmm10-BMGE05.ali.dealigned.muscle.treefile	81	0	0	1	?	0	0	51.7949	100	1	31.103	1
V2META13343-42-Calc_Hmm10-BMGE05.ali.dealigned.mafft.treefile	64	0	0	1	?	0	0	38.082	100	0	33.5297	1
V2META13349-42-Calc_Hmm10-BMGE05.ali.dealigned.mafft.treefile	87	0	0	1	?	0	0	38.119	100	0	33.9069	1
V2META13358-42-Calc_Hmm10-BMGE05.ali.dealigned.muscle.treefile	75	0	0	1	?	0	0	46.9583	100	0	34.0034	1
V2META13360-42-Calc_Hmm10-BMGE05.ali.dealigned.mafft.treefile	65	0	0	1	?	0	0	36.9355	96	1	29.9326	1
V2META13365-42-Calc_Hmm10-BMGE05.ali.dealigned.muscle.treefile	68	0	0	1	?	0	0	37.8923	100	0	33.6055	1
V2META13371-42-Calc_Hmm10-BMGE05.ali.dealigned.mafft.treefile	76	0	0	1	?	0	0	44.4658	100	0	34.097	1
V2META13382-42-Calc_Hmm10-BMGE05.ali.dealigned.mafft.treefile	79	0	0	1	?	0	0	50.2763	100	0	33.2038	1
V2META13383-42-Calc_Hmm10-BMGE05.ali.dealigned.muscle.treefile	78	0	0	1	?	0	0	42.04	100	0	32.6682	1
V2META13384-42-Calc_Hmm10-BMGE05.ali.dealigned.prank.best.fas.treefile	78	0	0	1	?	0	0	46.84	100	0	33.0656	1
V2META13386-42-Calc_Hmm10-BMGE05.ali.dealigned.mafft.treefile	69	0	0	1	?	0	0	42.0758	100	0	32.7568	1
V2META13391-42-Calc_Hmm10-BMGE05.ali.dealigned.muscle.treefile	51	0	0	1	?	0	0	36.25	94	0	29.6939	1
V2META13397-42-Calc_Hmm10-BMGE05.ali.dealigned.prank.best.fas.treefile	65	0	0	1	?	0	0	28.9677	98	0	27.9885	1
V2META13398-42-Calc_Hmm10-BMGE05.ali.dealigned.mafft.treefile	63	0	0	1	?	0	0	16.25	94	0	22.7051	1
V2META13402-42-Calc_Hmm10-BMGE05.ali.dealigned.prank.best.fas.treefile	63	0	0	1	?	0	0	26.4333	93	0	29.2594	1
V2META13415-42-Calc_Hmm10-BMGE05.ali.dealigned.muscle.treefile	59	0	0	1	?	0	0	25.0179	99	0	25.8488	1
V2META13417-42-Calc_Hmm10-BMGE05.ali.dealigned.prank.best.fas.treefile	86	0	0	1	?	0	0	44.8313	100	0	34.7306	1
V2META13422-42-Calc_Hmm10-BMGE05.ali.dealigned.mafft.treefile	76	0	0	1	?	0	0	40.2466	100	0	31.3582	1
V2META13428-42-Calc_Hmm10-BMGE05.ali.dealigned.muscle.treefile	86	0	0	1	?	0	0	41.1807	100	0	30.65	1
V2META13429-42-Calc_Hmm10-BMGE05.ali.dealigned.prank.best.fas.treefile	77	0	0	1	?	0	0	40.6351	100	0	35.315	1
V2META13432-42-Calc_Hmm10-BMGE05.ali.dealigned.mafft.treefile	93	0	0	1	?	0	0	47.1111	100	0	35.0614	1
V2META13438-42-Calc_Hmm10-BMGE05.ali.dealigned.mafft.treefile	82	0	0	1	?	0	0	57.076	100	0	34.5165	1
V2META13441-42-Calc_Hmm10-BMGE05.ali.dealigned.mafft.treefile	75	0	0	1	?	0	0	44.5139	100	1	36.3333	1
V2META13442-42-Calc_Hmm10-BMGE05.ali.dealigned.muscle.treefile	77	1	0	0	?	0	0	43.6486	100	0	33.9632	1
V2META13448-42-Calc_Hmm10-BMGE05.ali.dealigned.prank.best.fas.treefile	83	0	0	1	?	0	0	38.825	100	0	30.3932	1
V2META13450-42-Calc_Hmm10-BMGE05.ali.dealigned.mafft.treefile	70	0	0	1	?	0	0	41.9851	100	0	37.2865	1
V2META13453-42-Calc_Hmm10-BMGE05.ali.dealigned.muscle.treefile	62	0	0	1	?	0	0	26.8305	96	0	27.2311	1
V2META13457-42-Calc_Hmm10-BMGE05.ali.dealigned.muscle.treefile	79	0	0	1	?	0	0	45.6842	100	0	29.6702	1
V2META13462-42-Calc_Hmm10-BMGE05.ali.dealigned.muscle.treefile	79	0	0	1	?	0	0	28.5395	100	0	29.9664	1
V2META13469-42-Calc_Hmm10-BMGE05.ali.dealigned.prank.best.fas.treefile	67	0	0	1	?	0	0	35.625	98	0	27.4149	1
V2META13505-42-Calc_Hmm10-BMGE05.ali.dealigned.muscle.treefile	72	0	0	1	?	0	0	58.7681	100	2	31.9729	1
V2META13507-42-Calc_Hmm10-BMGE05.ali.dealigned.prank.best.fas.treefile	71	0	0	1	?	0	0	35.0882	100	0	33.2556	1
V2META13516-42-Calc_Hmm10-BMGE05.ali.dealigned.prank.best.fas.treefile	71	0	0	1	?	0	0	56.4412	99	0	32.6768	1
V2META13527-42-Calc_Hmm10-BMGE05.ali.dealigned.muscle.treefile	58	0	0	1	?	0	0	29.3273	95	0	29.6489	1
V2META13529-42-Calc_Hmm10-BMGE05.ali.dealigned.prank.best.fas.treefile	73	0	0	1	?	0	0	46.4143	100	0	36.7293	1
V2META13534-42-Calc_Hmm10-BMGE05.ali.dealigned.mafft.treefile	84	0	0	1	?	0	0	41.4568	100	0	31.0444	1
V2META13544-42-Calc_Hmm10-BMGE05.ali.dealigned.prank.best.fas.treefile	74	0	0	1	?	0	0	28.0423	99	0	32.1385	1
V2META13547-42-Calc_Hmm10-BMGE05.ali.dealigned.muscle.treefile	70	0	0	1	?	0	0	32.3881	99	0	32.0601	1
V2META13548-42-Calc_Hmm10-BMGE05.ali.dealigned.muscle.treefile	76	0	0	1	?	0	0	38.3425	100	0	32.1266	1
V2META13561-42-Calc_Hmm10-BMGE05.ali.dealigned.mafft.treefile	79	0	0	1	?	0	0	32.5658	96	0	30.8235	1
V2META13562-42-Calc_Hmm10-BMGE05.ali.dealigned.muscle.treefile	55	0	0	1	?	0	0	32.4231	100	0	32.877	1
V2META13573-42-Calc_Hmm10-BMGE05.ali.dealigned.prank.best.fas.treefile	67	0	0	1	?	0	0	44.9219	100	1	33.7052	1
V2META13577-42-Calc_Hmm10-BMGE05.ali.dealigned.prank.best.fas.treefile	83	0	0	1	?	0	0	50.325	100	0	33.4682	1
V2META13585-42-Calc_Hmm10-BMGE05.ali.dealigned.mafft.treefile	72	0	0	1	?	0	0	45.6232	99	0	33.5655	1
V2META13586-42-Calc_Hmm10-BMGE05.ali.dealigned.muscle.treefile	74	0	0	1	?	0	0	41.5352	100	0	32.7469	1
V2META13594-42-Calc_Hmm10-BMGE05.ali.dealigned.mafft.treefile	70	0	0	1	?	0	0	26.9104	99	0	29.3424	1
V2META13596-42-Calc_Hmm10-BMGE05.ali.dealigned.prank.best.fas.treefile	79	0	0	1	?	0	0	38.1842	100	0	32.6963	1
V2META13600-42-Calc_Hmm10-BMGE05.ali.dealigned.mafft.treefile	86	0	0	1	?	0	0	44.4458	100	0	33.1369	1
V2META13603-42-Calc_Hmm10-BMGE05.ali.dealigned.mafft.treefile	88	0	0	1	?	0	0	33.6235	99	0	31.5591	1
V2META13612-42-Calc_Hmm10-BMGE05.ali.dealigned.prank.best.fas.treefile	67	0	0	1	?	0	0	23.9688	99	0	27.8495	1
V2META13621-42-Calc_Hmm10-BMGE05.ali.dealigned.mafft.treefile	79	0	0	1	?	0	0	47.8684	100	1	31.5513	1
V2META13628-42-Calc_Hmm10-BMGE05.ali.dealigned.muscle.treefile	64	1	0	0	?	0	0	46.459	100	0	33.0219	1
V2META13633-42-Calc_Hmm10-BMGE05.ali.dealigned.prank.best.fas.treefile	77	0	0	1	?	0	0	29.5405	99	0	26.1695	1
V2META13636-42-Calc_Hmm10-BMGE05.ali.dealigned.mafft.treefile	63	0	0	1	?	0	0	29.2	100	0	30.9283	1
V2META13639-42-Calc_Hmm10-BMGE05.ali.dealigned.muscle.treefile	78	0	0	1	?	0	0	41.96	100	0	30.9436	1
V2META13653-42-Calc_Hmm10-BMGE05.ali.dealigned.mafft.treefile	85	0	0	1	?	0	0	28.6951	99	0	27.3503	1
V2META13656-42-Calc_Hmm10-BMGE05.ali.dealigned.muscle.treefile	71	0	0	1	?	0	0	39.6618	100	0	33.3584	1
V2META13662-42-Calc_Hmm10-BMGE05.ali.dealigned.mafft.treefile	65	0	0	1	?	0	0	35.8387	100	0	28.5048	1
V2META13663-42-Calc_Hmm10-BMGE05.ali.dealigned.prank.best.fas.treefile	67	0	0	1	?	0	0	41.5625	100	0	35.0659	1
V2META13667-42-Calc_Hmm10-BMGE05.ali.dealigned.muscle.treefile	75	0	0	1	?	0	0	40.0972	100	0	33.5345	1
V2META13671-42-Calc_Hmm10-BMGE05.ali.dealigned.muscle.treefile	67	0	0	1	?	0	0	28.8281	95	0	28.9388	1
V2META13676-42-Calc_Hmm10-BMGE05.ali.dealigned.mafft.treefile	83	0	0	1	?	0	0	36.9375	100	0	29.5619	1
V2META13677-42-Calc_Hmm10-BMGE05.ali.dealigned.muscle.treefile	77	0	0	1	?	0	0	47.4054	100	1	34.4289	1
V2META13681-42-Calc_Hmm10-BMGE05.ali.dealigned.muscle.treefile	70	0	0	1	?	0	0	25.2239	99	0	28.8723	1
V2META13684-42-Calc_Hmm10-BMGE05.ali.dealigned.mafft.treefile	68	0	0	1	?	0	0	46.5538	100	0	33.9787	1
V2META13697-42-Calc_Hmm10-BMGE05.ali.dealigned.muscle.treefile	80	0	0	1	?	0	0	31.3636	100	0	31.8588	1
V2META13710-42-Calc_Hmm10-BMGE05.ali.dealigned.prank.best.fas.treefile	74	0	0	1	?	0	0	40.2535	99	0	33.3449	1
V2META13712-42-Calc_Hmm10-BMGE05.ali.dealigned.mafft.treefile	62	0	0	1	?	0	0	40.6949	100	0	29.9011	1
V2META13715-42-Calc_Hmm10-BMGE05.ali.dealigned.prank.best.fas.treefile	77	0	0	0	?	0	1	35.6892	99	0	30.253	1
V2META13717-42-Calc_Hmm10-BMGE05.ali.dealigned.mafft.treefile	63	0	0	1	?	0	0	37.4833	99	0	32.3014	1
V2META13722-42-Calc_Hmm10-BMGE05.ali.dealigned.mafft.treefile	66	0	0	1	?	0	0	29.6667	99	0	31.3546	1
V2META13733-42-Calc_Hmm10-BMGE05.ali.dealigned.prank.best.fas.treefile	79	0	0	1	?	0	0	30.6974	100	0	31.0793	1
V2META13734-42-Calc_Hmm10-BMGE05.ali.dealigned.muscle.treefile	61	0	0	1	?	0	0	40.3966	100	0	35.119	1
V2META13739-42-Calc_Hmm10-BMGE05.ali.dealigned.prank.best.fas.treefile	75	0	0	1	?	0	0	35.6667	100	0	31.4801	1
V2META13740-42-Calc_Hmm10-BMGE05.ali.dealigned.mafft.treefile	68	0	0	1	?	0	0	39.2462	100	0	33.8885	1
V2META13748-2-42-Calc_Hmm10-BMGE05.ali.dealigned.prank.best.fas.treefile	80	0	0	1	?	0	0	33.6234	100	0	29.7963	1
V2META13751-42-Calc_Hmm10-BMGE05.ali.dealigned.muscle.treefile	56	0	0	1	?	0	0	18.0943	93	0	24.2831	1
V2META13757-42-Calc_Hmm10-BMGE05.ali.dealigned.prank.best.fas.treefile	70	0	0	1	?	0	0	40.3731	99	0	31.6118	1
V2META13770-42-Calc_Hmm10-BMGE05.ali.dealigned.prank.best.fas.treefile	65	0	0	1	?	0	0	54.7903	100	2	34.9378	1
V2META13780-42-Calc_Hmm10-BMGE05.ali.dealigned.mafft.treefile	80	0	0	1	?	0	0	42.3896	100	0	30.4149	1
V2META13781-42-Calc_Hmm10-BMGE05.ali.dealigned.prank.best.fas.treefile	75	0	0	1	?	0	0	45.4028	100	0	36.3672	1
V2META13787-42-Calc_Hmm10-BMGE05.ali.dealigned.mafft.treefile	84	0	0	1	?	0	0	36.2099	100	0	33.2939	1
V2META13801-42-Calc_Hmm10-BMGE05.ali.dealigned.mafft.treefile	87	0	0	1	?	0	0	53.4881	99	3	29.5641	1
V2META13802-42-Calc_Hmm10-BMGE05.ali.dealigned.prank.best.fas.treefile	66	0	0	1	?	0	0	28.4127	97	0	27.7143	1
V2META13808-42-Calc_Hmm10-BMGE05.ali.dealigned.prank.best.fas.treefile	66	0	0	1	?	0	0	37.8254	100	0	33.6573	1
V2META13813-42-Calc_Hmm10-BMGE05.ali.dealigned.mafft.treefile	73	0	0	1	?	0	0	29.1857	99	0	26.6224	1
V2META13816-42-Calc_Hmm10-BMGE05.ali.dealigned.muscle.treefile	71	0	0	1	?	0	0	38.1176	100	0	34.7827	1
V2META13825-42-Calc_Hmm10-BMGE05.ali.dealigned.mafft.treefile	70	0	0	1	?	0	0	36.4179	100	0	31.9721	1
V2META13827-42-Calc_Hmm10-BMGE05.ali.dealigned.prank.best.fas.treefile	83	0	0	1	?	0	0	39.55	100	0	31.6792	1
V2META13833-42-Calc_Hmm10-BMGE05.ali.dealigned.prank.best.fas.treefile	62	0	0	1	?	0	0	32.2034	100	0	30.3476	1
V2META13834-42-Calc_Hmm10-BMGE05.ali.dealigned.mafft.treefile	69	0	0	1	?	0	0	30.0303	100	0	31.5326	1
V2META13836-42-Calc_Hmm10-BMGE05.ali.dealigned.prank.best.fas.treefile	70	0	0	1	?	0	0	28.9403	100	0	30.4214	1
V2META13839-42-Calc_Hmm10-BMGE05.ali.dealigned.muscle.treefile	65	0	0	1	?	0	0	39.9516	100	0	31.803	1
V2META13856-42-Calc_Hmm10-BMGE05.ali.dealigned.mafft.treefile	55	0	0	0	?	1	0	53.1731	100	9	30.2278	1
V2META13869-42-Calc_Hmm10-BMGE05.ali.dealigned.prank.best.fas.treefile	68	0	0	1	?	0	0	35.9231	97	0	27.5794	1
V2META13902-42-Calc_Hmm10-BMGE05.ali.dealigned.muscle.treefile	55	0	0	1	?	0	0	33.4423	98	0	29.2656	1
V2META13922-42-Calc_Hmm10-BMGE05.ali.dealigned.prank.best.fas.treefile	69	0	0	1	?	0	0	37.7273	99	0	32.4096	1
V2META13923-42-Calc_Hmm10-BMGE05.ali.dealigned.mafft.treefile	86	0	0	1	?	0	0	49.1325	99	0	32.7233	1
V2META13926-42-Calc_Hmm10-BMGE05.ali.dealigned.mafft.treefile	70	0	0	1	?	0	0	39.8209	100	0	30.8317	1
V2META13927-42-Calc_Hmm10-BMGE05.ali.dealigned.mafft.treefile	63	0	0	1	?	0	0	34.9333	100	0	31.6	1
V2META13929-42-Calc_Hmm10-BMGE05.ali.dealigned.prank.best.fas.treefile	82	0	0	1	?	0	0	30.0633	100	0	29.9292	1
V2META13933-42-Calc_Hmm10-BMGE05.ali.dealigned.mafft.treefile	61	0	0	1	?	0	0	25.8276	97	0	24.8174	1
V2META13939-42-Calc_Hmm10-BMGE05.ali.dealigned.mafft.treefile	66	0	0	1	?	0	0	51.0476	100	1	34.492	1
V2META13946-42-Calc_Hmm10-BMGE05.ali.dealigned.prank.best.fas.treefile	59	0	0	1	?	0	0	25.5179	87	0	27.2384	1
V2META13949-42-Calc_Hmm10-BMGE05.ali.dealigned.mafft.treefile	57	0	0	1	?	?	0	46.7222	100	0	34.4434	1
V2META13957-42-Calc_Hmm10-BMGE05.ali.dealigned.mafft.treefile	79	0	0	1	?	0	0	42.9211	100	0	30.9897	1
V2META13958-42-Calc_Hmm10-BMGE05.ali.dealigned.mafft.treefile	69	0	0	1	?	0	0	54.0303	100	0	33.6389	1
V2META13962-42-Calc_Hmm10-BMGE05.ali.dealigned.prank.best.fas.treefile	81	0	0	1	?	0	0	35.1667	100	0	31.629	1
V2META13964-42-Calc_Hmm10-BMGE05.ali.dealigned.muscle.treefile	76	0	0	1	?	0	0	41.863	100	0	34.1505	1
V2META13972-42-Calc_Hmm10-BMGE05.ali.dealigned.prank.best.fas.treefile	74	0	0	1	?	0	0	28.0282	94	0	30.1984	1
V2META13974-42-Calc_Hmm10-BMGE05.ali.dealigned.muscle.treefile	73	0	0	1	?	0	0	32.8143	99	0	28.7389	1
V2META13987-42-Calc_Hmm10-BMGE05.ali.dealigned.prank.best.fas.treefile	79	0	0	1	?	0	0	36.7368	100	0	33.6246	1
V2META13989-42-Calc_Hmm10-BMGE05.ali.dealigned.mafft.treefile	70	0	0	1	?	0	0	33.3433	100	0	34.1618	1
V2META13991-42-Calc_Hmm10-BMGE05.ali.dealigned.mafft.treefile	75	0	0	1	?	0	0	46.5	100	0	32.9343	1
V2META13992-42-Calc_Hmm10-BMGE05.ali.dealigned.mafft.treefile	73	0	0	1	?	0	0	19.0571	81	0	22.7256	1
V2META14018-42-Calc_Hmm10-BMGE05.ali.dealigned.mafft.treefile	49	0	1	0	?	0	0	40.5217	92	4	24.8051	1
V2META14025-42-Calc_Hmm10-BMGE05.ali.dealigned.mafft.treefile	71	0	0	1	?	0	0	42.5882	100	0	34.5553	1
V2META14030-42-Calc_Hmm10-BMGE05.ali.dealigned.muscle.treefile	82	0	0	1	?	0	0	33.5823	100	0	27.5422	1
V2META14033-42-Calc_Hmm10-BMGE05.ali.dealigned.mafft.treefile	61	0	0	1	?	0	0	23.9828	100	0	28.1679	1
V2META14034-42-Calc_Hmm10-BMGE05.ali.dealigned.muscle.treefile	73	0	0	1	?	0	0	34.4429	100	0	32.691	1
V2META14039-42-Calc_Hmm10-BMGE05.ali.dealigned.mafft.treefile	91	0	0	1	?	0	0	59.4659	100	2	31.0117	1
V2META14044-42-Calc_Hmm10-BMGE05.ali.dealigned.muscle.treefile	53	0	0	1	?	0	0	22.32	93	0	25.9248	1
V2META14046-42-Calc_Hmm10-BMGE05.ali.dealigned.mafft.treefile	74	0	0	1	?	0	0	24.1268	85	0	25.0621	1
V2META14047-42-Calc_Hmm10-BMGE05.ali.dealigned.prank.best.fas.treefile	81	0	0	1	?	0	0	31.6026	100	0	29.4454	1
V2META14054-42-Calc_Hmm10-BMGE05.ali.dealigned.mafft.treefile	77	0	0	1	?	0	0	28.027	100	0	29.7235	1
V2META14057-42-Calc_Hmm10-BMGE05.ali.dealigned.mafft.treefile	76	0	0	1	?	0	0	34.6438	99	0	30.9544	1
V2META14076-42-Calc_Hmm10-BMGE05.ali.dealigned.mafft.treefile	59	0	0	1	?	0	0	42.375	100	0	30.8924	1
V2META14086-42-Calc_Hmm10-BMGE05.ali.dealigned.prank.best.fas.treefile	80	0	0	1	?	0	0	33.4675	99	0	31.5778	1
V2META14087-42-Calc_Hmm10-BMGE05.ali.dealigned.muscle.treefile	70	0	0	1	?	0	0	40.9104	100	0	34.9946	1
V2META14090-42-Calc_Hmm10-BMGE05.ali.dealigned.muscle.treefile	65	0	0	1	?	0	0	33.1774	99	0	28.2737	1
V2META14101-42-Calc_Hmm10-BMGE05.ali.dealigned.muscle.treefile	81	0	0	1	?	0	0	44.859	100	0	32.5556	1
V2META14108-42-Calc_Hmm10-BMGE05.ali.dealigned.mafft.treefile	70	0	0	1	?	0	0	42.7612	100	0	34.5124	1
V2META14116-42-Calc_Hmm10-BMGE05.ali.dealigned.prank.best.fas.treefile	64	0	0	1	?	0	0	35.7705	100	1	32.4327	1
V2META14117-42-Calc_Hmm10-BMGE05.ali.dealigned.muscle.treefile	68	0	0	1	?	0	0	27.7692	94	0	29.423	1
V2META14122-42-Calc_Hmm10-BMGE05.ali.dealigned.mafft.treefile	53	0	0	1	?	0	0	33.48	96	0	29.7699	1
V2META14125-42-Calc_Hmm10-BMGE05.ali.dealigned.muscle.treefile	80	0	0	1	?	0	0	36.3507	98	0	34.4047	1
V2META14127-42-Calc_Hmm10-BMGE05.ali.dealigned.muscle.treefile	91	0	0	1	?	0	0	32.25	100	0	31.3649	1
V2META14134-42-Calc_Hmm10-BMGE05.ali.dealigned.muscle.treefile	60	0	0	1	?	0	0	36.4561	100	0	32.1046	1
V2META14141-42-Calc_Hmm10-BMGE05.ali.dealigned.prank.best.fas.treefile	90	0	0	1	?	0	0	39.4713	100	0	32.3493	1
V2META14153-42-Calc_Hmm10-BMGE05.ali.dealigned.prank.best.fas.treefile	61	0	0	1	?	0	0	27.0345	96	0	30.6678	1
V2META14158-42-Calc_Hmm10-BMGE05.ali.dealigned.muscle.treefile	79	0	0	1	?	0	0	24.8289	99	0	27.9433	1
V2META14166-42-Calc_Hmm10-BMGE05.ali.dealigned.mafft.treefile	75	0	0	1	?	0	0	37.1389	100	0	30.6015	1
V2META14168-42-Calc_Hmm10-BMGE05.ali.dealigned.muscle.treefile	74	0	0	1	?	0	0	54.9577	100	2	32.4595	1
V2META14170-42-Calc_Hmm10-BMGE05.ali.dealigned.mafft.treefile	69	0	0	1	?	0	0	44.1364	100	1	32.6751	1
V2META14173-42-Calc_Hmm10-BMGE05.ali.dealigned.mafft.treefile	68	0	0	1	?	0	0	34.4615	100	0	32.7297	1
V2META14182-42-Calc_Hmm10-BMGE05.ali.dealigned.prank.best.fas.treefile	70	0	0	1	?	0	0	42.0746	100	0	31.8107	1
V2META14188-42-Calc_Hmm10-BMGE05.ali.dealigned.muscle.treefile	86	0	0	1	?	0	0	38.0361	100	0	34.8962	1
V2META14191-42-Calc_Hmm10-BMGE05.ali.dealigned.muscle.treefile	90	0	0	1	?	0	0	42.2989	100	0	32.1563	1
V2META14197-42-Calc_Hmm10-BMGE05.ali.dealigned.mafft.treefile	82	0	0	1	?	0	0	33.7595	100	0	31.8498	1
V2META14198-42-Calc_Hmm10-BMGE05.ali.dealigned.mafft.treefile	71	0	0	1	?	0	0	41.0441	100	0	29.9448	1
V2META14202-42-Calc_Hmm10-BMGE05.ali.dealigned.muscle.treefile	78	0	0	1	?	0	0	46.64	100	0	35.4573	1
V2META14204-42-Calc_Hmm10-BMGE05.ali.dealigned.muscle.treefile	66	0	0	1	?	0	0	42.0317	100	0	32.2328	1
V2META14206-42-Calc_Hmm10-BMGE05.ali.dealigned.mafft.treefile	56	0	0	1	?	0	0	31.5283	100	0	31.3523	1
V2META14216-42-Calc_Hmm10-BMGE05.ali.dealigned.muscle.treefile	77	0	0	1	?	0	0	39.9595	100	0	33.8384	1
V2META14217-42-Calc_Hmm10-BMGE05.ali.dealigned.mafft.treefile	75	0	0	1	?	0	0	41.1944	100	0	32.9173	1
V2META14219-42-Calc_Hmm10-BMGE05.ali.dealigned.prank.best.fas.treefile	71	0	0	1	?	0	0	33.2794	100	0	33.5462	1
V2META14227-42-Calc_Hmm10-BMGE05.ali.dealigned.mafft.treefile	85	0	0	1	?	0	0	49.7805	100	0	34.1882	1
V2META14233-42-Calc_Hmm10-BMGE05.ali.dealigned.prank.best.fas.treefile	67	1	0	0	?	0	0	49.1406	100	0	36.6861	1
V2META14298-42-Calc_Hmm10-BMGE05.ali.dealigned.muscle.treefile	58	0	0	1	?	0	0	32.5273	100	0	33.3537	1
V2META14318-42-Calc_Hmm10-BMGE05.ali.dealigned.prank.best.fas.treefile	52	0	0	1	?	0	0	33.6939	99	0	32.7752	1
V2META14324-42-Calc_Hmm10-BMGE05.ali.dealigned.muscle.treefile	53	0	0	1	?	0	0	51.6	100	1	34.6006	1
V2META14329-42-Calc_Hmm10-BMGE05.ali.dealigned.muscle.treefile	61	0	0	1	?	0	0	36.1379	99	0	31.6088	1
V2META14331-42-Calc_Hmm10-BMGE05.ali.dealigned.muscle.treefile	73	0	0	1	?	0	0	34.2857	100	0	28.7711	1
V2META14332-42-Calc_Hmm10-BMGE05.ali.dealigned.muscle.treefile	77	0	0	1	?	0	0	38.5135	99	0	34.934	1
V2META14346-42-Calc_Hmm10-BMGE05.ali.dealigned.muscle.treefile	70	0	0	1	?	0	0	30.791	100	0	33.0018	1
V2META14360-42-Calc_Hmm10-BMGE05.ali.dealigned.prank.best.fas.treefile	88	0	0	1	?	0	0	35.9529	100	0	33.5776	1
V2META14364-42-Calc_Hmm10-BMGE05.ali.dealigned.prank.best.fas.treefile	70	0	0	1	?	0	0	40.8806	100	0	31.3143	1
V2META14365-42-Calc_Hmm10-BMGE05.ali.dealigned.mafft.treefile	69	0	0	1	?	0	0	25.6364	100	0	27.0357	1
V2META14399-42-Calc_Hmm10-BMGE05.ali.dealigned.muscle.treefile	58	0	0	1	?	0	0	37.6	96	0	30.9842	1
V2META14406-42-Calc_Hmm10-BMGE05.ali.dealigned.muscle.treefile	68	0	0	1	?	0	0	42.0769	100	0	33.0395	1
V2META14412-42-Calc_Hmm10-BMGE05.ali.dealigned.mafft.treefile	72	0	0	1	?	0	0	24.3913	97	0	25.0832	1
V2META14413-42-Calc_Hmm10-BMGE05.ali.dealigned.prank.best.fas.treefile	66	0	0	1	?	0	0	40.1111	99	0	34.9753	1
V2META14417-42-Calc_Hmm10-BMGE05.ali.dealigned.muscle.treefile	62	0	0	1	?	0	0	31.1356	98	0	33.9309	1
V2META14419-42-Calc_Hmm10-BMGE05.ali.dealigned.prank.best.fas.treefile	85	0	0	1	?	0	0	49.9756	100	0	32.421	1
V2META14423-42-Calc_Hmm10-BMGE05.ali.dealigned.muscle.treefile	64	0	0	1	?	0	0	28.3607	100	0	30.7555	1
V2META14430-42-Calc_Hmm10-BMGE05.ali.dealigned.prank.best.fas.treefile	62	0	0	1	?	0	0	31.4407	99	0	31.2113	1
V2META14436-42-Calc_Hmm10-BMGE05.ali.dealigned.muscle.treefile	69	0	0	1	?	0	0	30.3788	97	0	31.4651	1
V2META14446-42-Calc_Hmm10-BMGE05.ali.dealigned.prank.best.fas.treefile	77	0	0	1	?	0	0	40.4865	100	0	34.6949	1
V2META14448-42-Calc_Hmm10-BMGE05.ali.dealigned.muscle.treefile	64	0	0	1	?	0	0	39.1148	100	1	32.603	1
V2META14450-42-Calc_Hmm10-BMGE05.ali.dealigned.muscle.treefile	73	0	0	1	?	0	0	26.8	96	0	31.1396	1
V2META14451-42-Calc_Hmm10-BMGE05.ali.dealigned.muscle.treefile	71	0	0	1	?	0	0	25.8088	99	0	29.2038	1
V2META14464-42-Calc_Hmm10-BMGE05.ali.dealigned.prank.best.fas.treefile	75	0	0	1	?	0	0	28.2917	98	0	32.0908	1
V2META14466-42-Calc_Hmm10-BMGE05.ali.dealigned.mafft.treefile	75	0	0	1	?	0	0	29.5417	93	0	26.795	1
V2META14473-42-Calc_Hmm10-BMGE05.ali.dealigned.prank.best.fas.treefile	54	0	0	1	?	0	0	31.8039	91	0	28.1523	1
V2META14485-42-Calc_Hmm10-BMGE05.ali.dealigned.mafft.treefile	69	0	0	1	?	0	0	50.8636	100	3	32.7085	1
V2META14489-42-Calc_Hmm10-BMGE05.ali.dealigned.mafft.treefile	55	0	0	1	?	0	0	33.4038	100	0	33.7936	1
V2META14490-42-Calc_Hmm10-BMGE05.ali.dealigned.prank.best.fas.treefile	60	0	0	1	?	0	0	26.1053	99	0	25.2084	1
V2META14492-42-Calc_Hmm10-BMGE05.ali.dealigned.muscle.treefile	60	0	0	1	?	0	0	30.4737	100	0	32.5712	1
V2META14497-42-Calc_Hmm10-BMGE05.ali.dealigned.muscle.treefile	61	0	0	1	?	0	0	36.3103	100	0	32.9578	1
V2META14498-42-Calc_Hmm10-BMGE05.ali.dealigned.mafft.treefile	75	0	0	1	?	0	0	31.5278	100	0	29.0215	1
V2META14507-42-Calc_Hmm10-BMGE05.ali.dealigned.mafft.treefile	69	0	0	1	?	0	0	42.5606	100	0	33.7172	1
V2META14511-42-Calc_Hmm10-BMGE05.ali.dealigned.mafft.treefile	69	0	0	1	?	0	0	27	97	0	30.4377	1
V2META14513-42-Calc_Hmm10-BMGE05.ali.dealigned.muscle.treefile	66	0	0	1	?	0	0	29.3968	99	0	31.7393	1
V2META14523-42-Calc_Hmm10-BMGE05.ali.dealigned.mafft.treefile	57	0	0	1	?	0	0	50.963	100	3	34.295	1
V2META14527-42-Calc_Hmm10-BMGE05.ali.dealigned.muscle.treefile	60	0	0	1	?	0	0	29.193	98	0	29.9189	1
V2META14530-42-Calc_Hmm10-BMGE05.ali.dealigned.mafft.treefile	88	0	0	1	?	0	0	34.7647	100	0	33.0517	1
V2META14532-42-Calc_Hmm10-BMGE05.ali.dealigned.mafft.treefile	55	0	0	1	?	0	0	40.0385	100	0	34.9939	1
V2META14533-42-Calc_Hmm10-BMGE05.ali.dealigned.prank.best.fas.treefile	59	0	0	1	?	0	0	46.6786	100	7	26.3981	1
V2META14537-42-Calc_Hmm10-BMGE05.ali.dealigned.mafft.treefile	73	0	0	1	?	0	0	32.2	99	0	31.09	1
V2META14538-42-Calc_Hmm10-BMGE05.ali.dealigned.muscle.treefile	84	0	0	1	?	0	0	34.9506	99	0	29.1501	1
V2META14547-42-Calc_Hmm10-BMGE05.ali.dealigned.mafft.treefile	62	0	0	1	?	0	0	41.322	100	0	32.8218	1
V2META14550-42-Calc_Hmm10-BMGE05.ali.dealigned.muscle.treefile	77	0	0	1	?	0	0	43.3649	100	0	31.3552	1
V2META14560-42-Calc_Hmm10-BMGE05.ali.dealigned.prank.best.fas.treefile	84	0	0	1	?	0	0	44.8025	100	0	33.0157	1
V2META14562-42-Calc_Hmm10-BMGE05.ali.dealigned.mafft.treefile	68	0	0	1	?	0	0	25.3077	100	0	31.0176	1
V2META14565-42-Calc_Hmm10-BMGE05.ali.dealigned.prank.best.fas.treefile	75	0	0	1	?	0	0	39.7083	98	0	33.706	1
V2META14570-42-Calc_Hmm10-BMGE05.ali.dealigned.mafft.treefile	80	0	0	1	?	0	0	43.1688	100	0	32.612	1
V2META14574-42-Calc_Hmm10-BMGE05.ali.dealigned.prank.best.fas.treefile	84	0	0	1	?	0	0	37.5309	100	2	29.7442	1
V2META14582-42-Calc_Hmm10-BMGE05.ali.dealigned.mafft.treefile	73	0	0	1	?	0	0	22.2143	100	0	27.4075	1
V2META14584-42-Calc_Hmm10-BMGE05.ali.dealigned.muscle.treefile	82	0	0	1	?	0	0	37.0253	99	0	32.5848	1
V2META14585-42-Calc_Hmm10-BMGE05.ali.dealigned.muscle.treefile	67	0	0	1	?	0	0	41	100	0	32.3805	1
V2META14586-42-Calc_Hmm10-BMGE05.ali.dealigned.mafft.treefile	85	0	0	1	?	0	0	59.378	100	1	37.1013	1
V2META14587-42-Calc_Hmm10-BMGE05.ali.dealigned.muscle.treefile	75	0	0	1	?	0	0	22.3056	99	0	29.545	1
V2META14594-42-Calc_Hmm10-BMGE05.ali.dealigned.prank.best.fas.treefile	80	0	0	1	?	0	0	40.7143	98	0	33.7934	1
V2META14599-42-Calc_Hmm10-BMGE05.ali.dealigned.mafft.treefile	74	0	0	1	?	0	0	39.9155	100	0	34.069	1
V2META14601-42-Calc_Hmm10-BMGE05.ali.dealigned.muscle.treefile	84	0	0	1	?	0	0	53.1481	100	0	35.0971	1
V2META14602-42-Calc_Hmm10-BMGE05.ali.dealigned.mafft.treefile	77	0	0	1	?	0	0	34.027	100	0	33.4551	1
V2META14605-42-Calc_Hmm10-BMGE05.ali.dealigned.muscle.treefile	80	0	0	1	?	0	0	31.8052	96	0	30.5487	1
V2META14609-42-Calc_Hmm10-BMGE05.ali.dealigned.mafft.treefile	61	0	0	1	?	0	0	44.569	100	0	33.6519	1
V2META14612-42-Calc_Hmm10-BMGE05.ali.dealigned.prank.best.fas.treefile	59	0	0	1	?	0	0	33.4821	100	0	30.4959	1
V2META14615-42-Calc_Hmm10-BMGE05.ali.dealigned.muscle.treefile	69	0	0	1	?	0	0	26.7576	100	0	30.1009	1
V2META14616-42-Calc_Hmm10-BMGE05.ali.dealigned.muscle.treefile	82	0	0	1	?	0	0	42.8101	100	0	32.8907	1
V2META14675-42-Calc_Hmm10-BMGE05.ali.dealigned.muscle.treefile	77	0	0	1	?	0	0	42.5676	100	0	34.5375	1
V2META14680-42-Calc_Hmm10-BMGE05.ali.dealigned.mafft.treefile	52	0	0	1	?	0	0	34.2653	96	0	30.7682	1
V2META14698-42-Calc_Hmm10-BMGE05.ali.dealigned.mafft.treefile	63	0	0	1	?	0	0	34.65	99	0	27.9212	1
V2META14701-42-Calc_Hmm10-BMGE05.ali.dealigned.mafft.treefile	51	0	0	1	?	0	0	46.3958	100	2	34.0145	1
V2META14725-42-Calc_Hmm10-BMGE05.ali.dealigned.mafft.treefile	71	0	0	1	?	0	0	45.4706	100	0	35.79	1
V2META14736-42-Calc_Hmm10-BMGE05.ali.dealigned.muscle.treefile	54	0	0	1	?	0	0	42.1765	100	0	34.092	1
V2META14746-42-Calc_Hmm10-BMGE05.ali.dealigned.muscle.treefile	66	0	0	1	?	0	0	24.5238	98	0	26.8511	1
V2META14756-42-Calc_Hmm10-BMGE05.ali.dealigned.muscle.treefile	73	0	0	1	?	0	0	18.7714	94	0	24.4413	1
V2META14779-42-Calc_Hmm10-BMGE05.ali.dealigned.prank.best.fas.treefile	57	0	0	1	?	0	0	37.2407	95	0	29.9085	1
V2META14784-42-Calc_Hmm10-BMGE05.ali.dealigned.prank.best.fas.treefile	61	0	0	1	?	0	0	41.4828	100	0	31.9759	1
V2META14788-42-Calc_Hmm10-BMGE05.ali.dealigned.muscle.treefile	68	0	0	1	?	0	0	24.0462	95	0	22.5241	1
V2META14789-42-Calc_Hmm10-BMGE05.ali.dealigned.mafft.treefile	70	0	0	1	?	0	0	28.4627	95	0	31.7111	1
V2META14791-42-Calc_Hmm10-BMGE05.ali.dealigned.muscle.treefile	74	0	0	1	?	0	0	31.2817	100	0	32.2757	1
V2META14805-42-Calc_Hmm10-BMGE05.ali.dealigned.mafft.treefile	74	0	0	1	?	0	0	49.0845	100	0	33.8409	1
V2META14806-42-Calc_Hmm10-BMGE05.ali.dealigned.mafft.treefile	64	0	0	1	?	0	0	42.0492	100	0	34.1599	1
V2META14818-42-Calc_Hmm10-BMGE05.ali.dealigned.muscle.treefile	70	0	0	1	?	0	0	40.4328	100	0	34.0418	1
V2META14820-42-Calc_Hmm10-BMGE05.ali.dealigned.prank.best.fas.treefile	64	0	0	1	?	0	0	46.1967	100	1	31.5988	1
V2META14830-42-Calc_Hmm10-BMGE05.ali.dealigned.prank.best.fas.treefile	67	0	0	1	?	0	0	29.1562	99	0	29.4535	1
V2META14831-42-Calc_Hmm10-BMGE05.ali.dealigned.muscle.treefile	56	0	0	1	?	0	0	40.6981	99	1	31.3974	1
V2META14832-42-Calc_Hmm10-BMGE05.ali.dealigned.prank.best.fas.treefile	76	0	0	1	?	0	0	21.3014	98	0	28.2822	1
V2META14838-42-Calc_Hmm10-BMGE05.ali.dealigned.muscle.treefile	74	0	0	1	?	0	0	30.0563	98	0	29.0002	1
V2META14841-42-Calc_Hmm10-BMGE05.ali.dealigned.mafft.treefile	70	0	0	1	?	0	0	41.6269	100	0	30.7167	1
V2META14844-42-Calc_Hmm10-BMGE05.ali.dealigned.mafft.treefile	81	0	0	1	?	0	0	28.4744	96	0	29.2196	1
V2META14845-42-Calc_Hmm10-BMGE05.ali.dealigned.mafft.treefile	75	0	0	1	?	0	0	30.5139	100	0	30.4804	1
V2META14853-42-Calc_Hmm10-BMGE05.ali.dealigned.prank.best.fas.treefile	63	0	0	1	?	0	0	31.9167	97	0	29.2337	1
V2META14870-42-Calc_Hmm10-BMGE05.ali.dealigned.mafft.treefile	72	0	0	1	?	0	0	39.7971	99	0	29.2017	1
V2META14875-42-Calc_Hmm10-BMGE05.ali.dealigned.mafft.treefile	61	0	0	1	?	0	0	38.931	100	0	33.8755	1
V2META14876-42-Calc_Hmm10-BMGE05.ali.dealigned.muscle.treefile	64	0	0	1	?	0	0	45.7049	100	1	30.8132	1
V2META14890-42-Calc_Hmm10-BMGE05.ali.dealigned.muscle.treefile	67	0	0	1	?	0	0	34.9062	99	0	29.7693	1
V2META14895-42-Calc_Hmm10-BMGE05.ali.dealigned.mafft.treefile	67	0	0	1	?	0	0	30.0156	99	0	31.0722	1
V2META14900-42-Calc_Hmm10-BMGE05.ali.dealigned.mafft.treefile	57	0	0	1	?	0	0	22.1852	95	0	27.0007	1
V2META14903-42-Calc_Hmm10-BMGE05.ali.dealigned.mafft.treefile	80	0	0	1	?	0	0	33.8182	100	0	30.7249	1
V2META14914-42-Calc_Hmm10-BMGE05.ali.dealigned.mafft.treefile	68	0	0	1	?	0	0	24.2923	96	0	31.0021	1
V2META14916-42-Calc_Hmm10-BMGE05.ali.dealigned.muscle.treefile	76	0	0	1	?	0	0	40.2192	100	0	30.5857	1
V2META14918-42-Calc_Hmm10-BMGE05.ali.dealigned.muscle.treefile	72	0	0	1	?	0	0	51.9565	100	0	35.0971	1
V2META14921-42-Calc_Hmm10-BMGE05.ali.dealigned.prank.best.fas.treefile	68	0	0	1	?	0	0	29.6154	98	0	28.109	1
V2META14933-42-Calc_Hmm10-BMGE05.ali.dealigned.prank.best.fas.treefile	89	0	0	1	?	0	0	39.2093	99	0	34.0291	1
V2META14934-42-Calc_Hmm10-BMGE05.ali.dealigned.prank.best.fas.treefile	70	0	0	1	?	0	0	26.3582	98	0	27.3314	1
V2META14936-42-Calc_Hmm10-BMGE05.ali.dealigned.muscle.treefile	74	0	0	1	?	0	0	33.1549	99	0	30.7629	1
V2META14940-42-Calc_Hmm10-BMGE05.ali.dealigned.prank.best.fas.treefile	83	0	0	1	?	0	0	40.4125	100	0	28.7692	1
V2META14941-42-Calc_Hmm10-BMGE05.ali.dealigned.muscle.treefile	66	0	0	1	?	0	0	36.5079	100	0	31.2292	1
V2META14945-42-Calc_Hmm10-BMGE05.ali.dealigned.muscle.treefile	77	0	0	1	?	0	0	32.5811	100	0	34.6878	1
V2META14948-42-Calc_Hmm10-BMGE05.ali.dealigned.muscle.treefile	58	0	0	1	?	0	0	29	96	0	27.3596	1
V2META14955-42-Calc_Hmm10-BMGE05.ali.dealigned.mafft.treefile	87	0	0	1	?	0	0	44.4881	100	1	29.5476	1
V2META14974-42-Calc_Hmm10-BMGE05.ali.dealigned.mafft.treefile	67	0	0	1	?	0	0	42.9219	100	2	30.2036	1
V2META14976-42-Calc_Hmm10-BMGE05.ali.dealigned.mafft.treefile	76	0	0	1	?	0	0	36.6849	100	0	30.8136	1
V2META14978-42-Calc_Hmm10-BMGE05.ali.dealigned.mafft.treefile	53	0	0	1	?	0	0	28.58	89	0	29.3176	1
V2META14999-42-Calc_Hmm10-BMGE05.ali.dealigned.muscle.treefile	69	0	0	1	?	0	0	37.0758	97	0	31.7177	1
V2META15030-42-Calc_Hmm10-BMGE05.ali.dealigned.muscle.treefile	54	0	0	1	?	0	0	34.6471	98	0	28.6019	1
V2META15044-42-Calc_Hmm10-BMGE05.ali.dealigned.muscle.treefile	67	0	0	1	?	0	0	45.9844	99	0	31.2107	1
V2META15045-42-Calc_Hmm10-BMGE05.ali.dealigned.mafft.treefile	73	0	0	1	?	0	0	34.7286	100	0	33.8496	1
V2META15048-42-Calc_Hmm10-BMGE05.ali.dealigned.prank.best.fas.treefile	89	0	0	1	?	0	0	37.593	100	0	33.1594	1
V2META15050-42-Calc_Hmm10-BMGE05.ali.dealigned.muscle.treefile	60	0	0	1	?	0	0	30.4912	98	0	29.4518	1
V2META15084-42-Calc_Hmm10-BMGE05.ali.dealigned.prank.best.fas.treefile	65	0	0	1	?	0	0	42.129	100	0	34.5153	1
V2META15123-42-Calc_Hmm10-BMGE05.ali.dealigned.prank.best.fas.treefile	67	0	0	1	?	0	0	26.5	94	0	28.5066	1
V2META15144-42-Calc_Hmm10-BMGE05.ali.dealigned.mafft.treefile	82	0	0	1	?	0	0	43.0253	100	2	30.4606	1
V2META15149-42-Calc_Hmm10-BMGE05.ali.dealigned.muscle.treefile	86	0	0	1	?	0	0	39.1807	100	0	28.9558	1
V2META15173-42-Calc_Hmm10-BMGE05.ali.dealigned.prank.best.fas.treefile	73	0	0	1	?	0	0	51.9857	100	1	34.9164	1
V2META15196-42-Calc_Hmm10-BMGE05.ali.dealigned.mafft.treefile	71	0	0	1	?	0	0	39.7353	100	0	34.116	1
V2META15211-42-Calc_Hmm10-BMGE05.ali.dealigned.muscle.treefile	61	0	0	1	?	0	0	37.7931	100	1	32.5686	1
V2META15216-42-Calc_Hmm10-BMGE05.ali.dealigned.mafft.treefile	62	0	0	1	?	0	0	46.7119	100	1	27.2702	1
V2META15218-42-Calc_Hmm10-BMGE05.ali.dealigned.prank.best.fas.treefile	77	0	0	1	?	0	0	32.5541	95	0	27.9527	1
V2META15223-42-Calc_Hmm10-BMGE05.ali.dealigned.mafft.treefile	89	0	0	1	?	0	0	44.0581	100	0	35.5018	1
V2META15225-42-Calc_Hmm10-BMGE05.ali.dealigned.prank.best.fas.treefile	75	0	0	1	?	0	0	51.9167	100	0	34.0672	1
V2META15228-42-Calc_Hmm10-BMGE05.ali.dealigned.prank.best.fas.treefile	63	0	0	1	?	0	0	31.2167	99	0	34.866	1
V2META15231-42-Calc_Hmm10-BMGE05.ali.dealigned.muscle.treefile	64	0	0	1	?	0	0	30.4754	98	0	29.3858	1
V2META15237-42-Calc_Hmm10-BMGE05.ali.dealigned.mafft.treefile	82	0	0	1	?	0	0	32.8861	99	0	31.1631	1
V2META15238-42-Calc_Hmm10-BMGE05.ali.dealigned.prank.best.fas.treefile	78	0	0	1	?	0	0	47.4267	100	0	32.7525	1
V2META15241-42-Calc_Hmm10-BMGE05.ali.dealigned.muscle.treefile	77	0	0	1	?	0	0	39.5541	100	0	33.6388	1
V2META15260-42-Calc_Hmm10-BMGE05.ali.dealigned.prank.best.fas.treefile	76	0	0	1	?	0	0	33.3288	100	0	34.694	1
V2META15263-42-Calc_Hmm10-BMGE05.ali.dealigned.muscle.treefile	57	0	0	1	?	0	0	29.6296	99	0	29.1981	1
V2META15266-42-Calc_Hmm10-BMGE05.ali.dealigned.muscle.treefile	65	0	0	1	?	0	0	18.2581	95	0	25.77	1
V2META15287-42-Calc_Hmm10-BMGE05.ali.dealigned.muscle.treefile	74	0	0	1	?	0	0	31.1831	99	0	29.4902	1
V2META15291-42-Calc_Hmm10-BMGE05.ali.dealigned.prank.best.fas.treefile	59	0	0	1	?	0	0	37.3571	99	0	31.0394	1
V2META15298-42-Calc_Hmm10-BMGE05.ali.dealigned.prank.best.fas.treefile	57	0	0	1	?	0	0	37.9259	99	0	34.0663	1
V2META15299-42-Calc_Hmm10-BMGE05.ali.dealigned.muscle.treefile	54	0	0	1	?	0	0	28.8627	97	0	31.539	1
V2META15306-42-Calc_Hmm10-BMGE05.ali.dealigned.muscle.treefile	59	0	0	1	?	0	0	49.1607	100	0	33.0545	1
V2META15321-42-Calc_Hmm10-BMGE05.ali.dealigned.prank.best.fas.treefile	79	0	0	1	?	0	0	44.0789	100	1	27.1006	1
V2META15322-42-Calc_Hmm10-BMGE05.ali.dealigned.mafft.treefile	74	0	0	1	?	0	0	22.6761	93	0	28.7705	1
V2META15328-42-Calc_Hmm10-BMGE05.ali.dealigned.muscle.treefile	73	0	0	1	?	0	0	34.8286	100	0	29.8893	1
V2META15329-42-Calc_Hmm10-BMGE05.ali.dealigned.prank.best.fas.treefile	72	0	0	1	?	0	0	32.5507	100	0	32.2254	1
V2META15330-42-Calc_Hmm10-BMGE05.ali.dealigned.prank.best.fas.treefile	63	0	0	1	?	0	0	41.4833	100	0	32.8068	1
V2META15333-42-Calc_Hmm10-BMGE05.ali.dealigned.prank.best.fas.treefile	62	0	0	1	?	0	0	41.678	99	0	33.5455	1
V2META15344-42-Calc_Hmm10-BMGE05.ali.dealigned.mafft.treefile	82	0	0	1	?	0	0	20.9367	95	0	26.9272	1
V2META15351-42-Calc_Hmm10-BMGE05.ali.dealigned.muscle.treefile	75	0	0	1	?	0	0	44.6806	100	0	35.9436	1
V2META15354-42-Calc_Hmm10-BMGE05.ali.dealigned.mafft.treefile	69	0	0	1	?	0	0	34.7424	100	0	31.3027	1
V2META15356-42-Calc_Hmm10-BMGE05.ali.dealigned.mafft.treefile	69	0	0	1	?	0	0	45.5909	100	0	33.055	1
V2META15366-42-Calc_Hmm10-BMGE05.ali.dealigned.prank.best.fas.treefile	73	0	0	1	?	0	0	37.2143	100	0	32.3895	1
V2META15367-42-Calc_Hmm10-BMGE05.ali.dealigned.mafft.treefile	73	0	0	1	?	0	0	44.8143	100	0	32.3822	1
V2META15379-42-Calc_Hmm10-BMGE05.ali.dealigned.muscle.treefile	55	0	0	1	?	0	0	26.3269	100	0	27.2649	1
V2META15427-42-Calc_Hmm10-BMGE05.ali.dealigned.prank.best.fas.treefile	57	0	0	1	?	0	0	30.3519	98	0	29.5586	1
V2META15461-42-Calc_Hmm10-BMGE05.ali.dealigned.muscle.treefile	71	0	0	1	?	0	0	26.3824	96	0	27.9685	1
V2META15464-42-Calc_Hmm10-BMGE05.ali.dealigned.prank.best.fas.treefile	54	0	0	1	?	0	0	44.2941	100	1	33.3427	1
V2META15519-42-Calc_Hmm10-BMGE05.ali.dealigned.mafft.treefile	62	0	0	1	?	0	0	27.6949	98	0	24.3403	1
V2META15537-42-Calc_Hmm10-BMGE05.ali.dealigned.mafft.treefile	69	0	0	1	?	0	0	37.9848	95	0	27.3908	1
V2META15542-42-Calc_Hmm10-BMGE05.ali.dealigned.prank.best.fas.treefile	69	0	0	1	?	0	0	30.9848	99	0	28.291	1
V2META15551-42-Calc_Hmm10-BMGE05.ali.dealigned.muscle.treefile	67	0	0	1	?	0	0	35.7812	99	0	29.1759	1
V2META15604-42-Calc_Hmm10-BMGE05.ali.dealigned.muscle.treefile	68	0	0	1	?	0	0	34.1385	100	0	30.9848	1
V2META15608-42-Calc_Hmm10-BMGE05.ali.dealigned.muscle.treefile	60	0	0	1	?	0	0	26.6316	97	0	28.6336	1
V2META15622-42-Calc_Hmm10-BMGE05.ali.dealigned.prank.best.fas.treefile	68	0	0	1	?	0	0	42.9692	98	0	33.9814	1
V2META15625-42-Calc_Hmm10-BMGE05.ali.dealigned.muscle.treefile	69	0	0	1	?	0	0	34.0455	100	0	30.9459	1
V2META15661-42-Calc_Hmm10-BMGE05.ali.dealigned.muscle.treefile	56	0	0	1	?	0	0	38.8491	99	0	33.3769	1
V2META15664-42-Calc_Hmm10-BMGE05.ali.dealigned.prank.best.fas.treefile	58	0	0	1	?	0	0	33.0727	99	0	30.8627	1
V2META15667-42-Calc_Hmm10-BMGE05.ali.dealigned.mafft.treefile	63	0	0	1	?	0	0	44.0167	100	0	33.1916	1
V2META15669-42-Calc_Hmm10-BMGE05.ali.dealigned.muscle.treefile	65	0	0	1	?	0	0	40.5323	99	0	32.4876	1
V2META15673-42-Calc_Hmm10-BMGE05.ali.dealigned.prank.best.fas.treefile	53	0	0	1	?	0	0	22.44	88	0	23.6619	1
V2META15676-42-Calc_Hmm10-BMGE05.ali.dealigned.prank.best.fas.treefile	78	0	0	1	?	0	0	28.84	100	0	30.629	1
V2META15683-42-Calc_Hmm10-BMGE05.ali.dealigned.prank.best.fas.treefile	62	0	0	1	?	0	0	22.9831	99	0	26.3036	1
V2META15685-42-Calc_Hmm10-BMGE05.ali.dealigned.muscle.treefile	60	0	0	1	?	0	0	30.3684	97	0	27.8515	1
V2META15687-42-Calc_Hmm10-BMGE05.ali.dealigned.mafft.treefile	53	0	0	1	?	0	0	36.06	99	0	32.4613	1
V2META15692-42-Calc_Hmm10-BMGE05.ali.dealigned.mafft.treefile	77	0	0	1	?	0	0	32.2838	100	0	30.988	1
V2META15712-42-Calc_Hmm10-BMGE05.ali.dealigned.prank.best.fas.treefile	69	0	0	1	?	0	0	40.0758	100	0	30.7853	1
V2META15714-42-Calc_Hmm10-BMGE05.ali.dealigned.muscle.treefile	56	0	0	0	?	1	0	28.6981	100	0	29.8263	1
V2META15722-42-Calc_Hmm10-BMGE05.ali.dealigned.mafft.treefile	60	0	0	1	?	0	0	41.2105	100	0	35.5596	1
V2META15727-42-Calc_Hmm10-BMGE05.ali.dealigned.prank.best.fas.treefile	69	0	0	1	?	0	0	43.4848	99	3	30.6773	1
V2META15730-42-Calc_Hmm10-BMGE05.ali.dealigned.muscle.treefile	65	0	0	1	?	0	0	20.0323	86	0	20.8543	1
V2META15732-42-Calc_Hmm10-BMGE05.ali.dealigned.prank.best.fas.treefile	74	0	0	1	?	0	0	32.6056	99	0	32.0982	1
V2META15733-42-Calc_Hmm10-BMGE05.ali.dealigned.muscle.treefile	70	0	0	1	?	0	0	40.8209	100	0	33.3112	1
V2META15735-42-Calc_Hmm10-BMGE05.ali.dealigned.mafft.treefile	68	0	0	1	?	0	0	43.4923	99	2	32.9662	1
V2META15739-42-Calc_Hmm10-BMGE05.ali.dealigned.muscle.treefile	76	0	0	1	?	0	0	28.8356	100	0	28.2276	1
V2META15796-42-Calc_Hmm10-BMGE05.ali.dealigned.prank.best.fas.treefile	62	0	0	1	?	0	0	24.9492	86	0	26.8955	1
V2META15801-42-Calc_Hmm10-BMGE05.ali.dealigned.prank.best.fas.treefile	88	0	0	1	?	0	0	37.4824	100	0	33.1288	1
V2META15807-42-Calc_Hmm10-BMGE05.ali.dealigned.muscle.treefile	66	0	0	1	?	0	0	46.2698	100	0	34.3623	1
V2META15825-42-Calc_Hmm10-BMGE05.ali.dealigned.prank.best.fas.treefile	55	0	0	1	?	0	0	25.5577	94	0	26.9875	1
V2META15830-42-Calc_Hmm10-BMGE05.ali.dealigned.muscle.treefile	67	0	0	1	?	0	0	28.875	90	0	28.1894	1
V2META15832-42-Calc_Hmm10-BMGE05.ali.dealigned.prank.best.fas.treefile	64	0	0	1	?	0	0	38.9016	100	0	31.4281	1
V2META15946-42-Calc_Hmm10-BMGE05.ali.dealigned.mafft.treefile	62	0	0	1	?	0	0	53.0169	100	0	35.5678	1
V2META15998-42-Calc_Hmm10-BMGE05.ali.dealigned.mafft.treefile	67	0	0	1	?	0	0	24.5625	95	0	25.457	1
V2META16007-42-Calc_Hmm10-BMGE05.ali.dealigned.mafft.treefile	60	0	0	1	?	0	0	31.2982	100	0	34.3817	1
V2META16011-42-Calc_Hmm10-BMGE05.ali.dealigned.prank.best.fas.treefile	70	0	0	1	?	0	0	29	100	0	25.9971	1
V2META16024-42-Calc_Hmm10-BMGE05.ali.dealigned.muscle.treefile	66	0	0	1	?	0	0	36.9206	100	0	31.8246	1
V2META16032-42-Calc_Hmm10-BMGE05.ali.dealigned.mafft.treefile	77	0	0	1	?	0	0	30.2027	97	0	30.7646	1
V2META16039-42-Calc_Hmm10-BMGE05.ali.dealigned.prank.best.fas.treefile	74	0	0	1	?	0	0	26.9577	96	0	28.3049	1
V2META16042-42-Calc_Hmm10-BMGE05.ali.dealigned.muscle.treefile	66	0	0	1	?	0	0	31.873	100	0	30.1707	1
V2META16043-42-Calc_Hmm10-BMGE05.ali.dealigned.mafft.treefile	55	0	0	1	?	0	0	41.4231	98	0	26.7059	1
V2META16060-42-Calc_Hmm10-BMGE05.ali.dealigned.prank.best.fas.treefile	61	0	0	1	?	0	0	39	100	0	31.045	1
V2META16105-42-Calc_Hmm10-BMGE05.ali.dealigned.muscle.treefile	60	0	0	1	?	0	0	41.5439	99	0	33.3299	1
V2META16122-42-Calc_Hmm10-BMGE05.ali.dealigned.mafft.treefile	55	0	0	1	?	0	0	32.6154	100	0	34.5878	1
V2META16124-42-Calc_Hmm10-BMGE05.ali.dealigned.mafft.treefile	67	0	0	1	?	0	0	37.9531	100	0	33.3061	1
V2META16125-42-Calc_Hmm10-BMGE05.ali.dealigned.mafft.treefile	54	0	0	1	?	0	0	32.0196	100	0	31.1533	1
V2META16126-42-Calc_Hmm10-BMGE05.ali.dealigned.prank.best.fas.treefile	65	0	0	1	?	0	0	48.7742	99	0	36.544	1
V2META16133-42-Calc_Hmm10-BMGE05.ali.dealigned.mafft.treefile	57	0	0	1	?	0	0	36.6296	100	0	31.6276	1
V2META16135-42-Calc_Hmm10-BMGE05.ali.dealigned.prank.best.fas.treefile	59	0	0	1	?	0	0	35.3036	100	0	33.8067	1
V2META16170-42-Calc_Hmm10-BMGE05.ali.dealigned.muscle.treefile	81	0	0	1	?	0	0	39.7179	100	0	33.73	1
V2META16194-42-Calc_Hmm10-BMGE05.ali.dealigned.muscle.treefile	45	0	0	1	?	0	0	42.4524	99	0	31.9815	1
V2META16207-42-Calc_Hmm10-BMGE05.ali.dealigned.prank.best.fas.treefile	48	0	0	1	?	0	0	27.6889	81	0	25.8584	1
V2META16260-42-Calc_Hmm10-BMGE05.ali.dealigned.mafft.treefile	56	0	0	1	?	0	0	41.9245	99	0	31.3969	1
V2META16285-42-Calc_Hmm10-BMGE05.ali.dealigned.muscle.treefile	61	0	0	1	?	0	0	62.4483	100	1	31.1289	1
V2META16378-42-Calc_Hmm10-BMGE05.ali.dealigned.muscle.treefile	68	0	0	1	?	0	0	36.0615	100	0	32.2561	1
V2META16387-42-Calc_Hmm10-BMGE05.ali.dealigned.mafft.treefile	65	0	0	1	?	0	0	27.8065	99	0	28.5396	1
V2META16392-42-Calc_Hmm10-BMGE05.ali.dealigned.prank.best.fas.treefile	59	0	0	1	?	0	0	40.5357	98	0	31.2387	1
V2META16409-42-Calc_Hmm10-BMGE05.ali.dealigned.muscle.treefile	60	0	0	1	?	0	0	34.5088	100	0	33.3804	1
V2META16411-42-Calc_Hmm10-BMGE05.ali.dealigned.muscle.treefile	76	0	0	1	?	0	0	35.0137	99	0	28.6526	1
V2META16412-42-Calc_Hmm10-BMGE05.ali.dealigned.mafft.treefile	81	0	0	1	?	0	0	28.4744	100	0	31.8461	1
V2META16421-42-Calc_Hmm10-BMGE05.ali.dealigned.prank.best.fas.treefile	67	0	0	1	?	0	0	48.0781	99	0	32.2313	1
V2META16437-42-Calc_Hmm10-BMGE05.ali.dealigned.muscle.treefile	53	0	0	1	?	0	0	26.64	100	0	29.134	1
V2META16439-42-Calc_Hmm10-BMGE05.ali.dealigned.prank.best.fas.treefile	67	0	0	1	?	0	0	42.8438	98	0	34.9836	1
V2META16505-42-Calc_Hmm10-BMGE05.ali.dealigned.prank.best.fas.treefile	77	0	0	1	?	0	0	42.8108	100	0	34.4374	1
V2META16624-42-Calc_Hmm10-BMGE05.ali.dealigned.mafft.treefile	56	0	0	1	?	0	0	32.4906	94	0	29.8105	1
V2META16682-42-Calc_Hmm10-BMGE05.ali.dealigned.muscle.treefile	61	0	0	1	?	0	0	60.8276	100	4	29.7954	1
V2META16791-42-Calc_Hmm10-BMGE05.ali.dealigned.muscle.treefile	56	0	0	1	?	0	0	25.8113	100	0	30.2424	1
V2META16903-42-Calc_Hmm10-BMGE05.ali.dealigned.prank.best.fas.treefile	67	0	0	1	?	0	0	36.8594	98	0	28.3273	1
V2META16965-42-Calc_Hmm10-BMGE05.ali.dealigned.muscle.treefile	75	0	0	1	?	0	0	28.5139	99	0	29.1405	1
V2META17160-42-Calc_Hmm10-BMGE05.ali.dealigned.prank.best.fas.treefile	50	0	0	1	?	0	0	31.1277	94	0	27.5307	1
V2META17162-42-Calc_Hmm10-BMGE05.ali.dealigned.mafft.treefile	78	0	0	1	?	0	0	37.24	99	0	29.9185	1
V2META17420-42-Calc_Hmm10-BMGE05.ali.dealigned.muscle.treefile	59	0	0	1	?	0	0	35.5	97	0	31.6036	1
V2META17484-42-Calc_Hmm10-BMGE05.ali.dealigned.mafft.treefile	63	0	0	1	?	0	0	25.6833	100	0	30.1045	1
V2META17538-42-Calc_Hmm10-BMGE05.ali.dealigned.prank.best.fas.treefile	52	0	0	1	?	0	0	29.6122	98	0	28.8075	1
V2META17687-42-Calc_Hmm10-BMGE05.ali.dealigned.mafft.treefile	62	0	0	1	?	0	0	51.7966	100	0	30.0021	1
V2META17779-42-Calc_Hmm10-BMGE05.ali.dealigned.muscle.treefile	68	0	0	1	?	0	0	31.7692	97	0	27.0707	1
V2META18222-42-Calc_Hmm10-BMGE05.ali.dealigned.muscle.treefile	50	0	0	1	?	0	0	49.0426	100	7	28.45	1
V2META10253-42-Calc_Hmm10-BMGE05.ali.dealigned.prank.best.fas.treefile	52	0	0	0	?	0	0	20.8571	100	0	26.9141	0
V2META11022-1-42-Calc_Hmm10-BMGE05.ali.dealigned.prank.best.fas.treefile	67	0	0	0	?	0	0	55.4062	100	1	33.361	0
V2META11729-42-Calc_Hmm10-BMGE05.ali.dealigned.muscle.treefile	76	0	0	0	?	0	0	20.5479	98	0	24.8949	0
V2META11937-42-Calc_Hmm10-BMGE05.ali.dealigned.mafft.treefile	56	0	0	0	?	0	0	30.0377	95	0	29.5424	0
V2META11998-42-Calc_Hmm10-BMGE05.ali.dealigned.prank.best.fas.treefile	55	0	0	0	?	0	0	35.6154	100	0	33.3202	0
V2META12005-42-Calc_Hmm10-BMGE05.ali.dealigned.prank.best.fas.treefile	80	0	0	0	?	0	0	37.5844	99	0	32.8307	0
V2META12516-42-Calc_Hmm10-BMGE05.ali.dealigned.prank.best.fas.treefile	73	0	0	0	?	0	0	36.3	100	0	32.3014	0
V2META12546-42-Calc_Hmm10-BMGE05.ali.dealigned.prank.best.fas.treefile	80	0	0	0	?	0	0	36.7922	97	0	33.6808	0
V2META12652-42-Calc_Hmm10-BMGE05.ali.dealigned.muscle.treefile	65	0	0	0	?	0	0	23.7903	97	0	27.6803	0
V2META12673-42-Calc_Hmm10-BMGE05.ali.dealigned.muscle.treefile	80	0	0	0	?	0	0	39.1039	100	0	33.498	0
V2META12812-42-Calc_Hmm10-BMGE05.ali.dealigned.prank.best.fas.treefile	80	0	0	0	?	0	0	39.6104	100	0	33.5316	0
V2META12841-42-Calc_Hmm10-BMGE05.ali.dealigned.prank.best.fas.treefile	83	0	0	0	?	0	0	53.275	100	0	30.6602	0
V2META12985-42-Calc_Hmm10-BMGE05.ali.dealigned.prank.best.fas.treefile	58	0	0	0	?	0	0	32.2909	100	0	32.0503	0
V2META13021-42-Calc_Hmm10-BMGE05.ali.dealigned.muscle.treefile	61	0	0	0	?	0	0	32.0517	98	0	29.5946	0
V2META13120-42-Calc_Hmm10-BMGE05.ali.dealigned.mafft.treefile	73	0	0	0	?	0	0	36.8	100	0	33.0366	0
V2META13290-42-Calc_Hmm10-BMGE05.ali.dealigned.muscle.treefile	64	0	0	0	?	0	0	45.9672	100	0	31.7485	0
V2META13306-42-Calc_Hmm10-BMGE05.ali.dealigned.mafft.treefile	63	0	0	0	?	0	0	33.05	96	0	29.1876	0
V2META13336-42-Calc_Hmm10-BMGE05.ali.dealigned.prank.best.fas.treefile	68	0	0	0	?	0	0	52.4154	100	2	29.7817	0
V2META13354-42-Calc_Hmm10-BMGE05.ali.dealigned.prank.best.fas.treefile	85	0	0	0	?	0	0	40.1463	100	0	29.6529	0
V2META13420-42-Calc_Hmm10-BMGE05.ali.dealigned.prank.best.fas.treefile	60	0	0	0	?	0	0	38.2632	100	0	34.1316	0
V2META13445-42-Calc_Hmm10-BMGE05.ali.dealigned.muscle.treefile	75	0	0	0	?	0	0	38.0556	100	0	30.711	0
V2META13451-42-Calc_Hmm10-BMGE05.ali.dealigned.prank.best.fas.treefile	88	0	0	0	?	0	0	39.7412	100	0	28.6176	0
V2META13511-42-Calc_Hmm10-BMGE05.ali.dealigned.muscle.treefile	57	0	0	0	?	0	0	34.1852	99	0	29.8999	0
V2META13731-42-Calc_Hmm10-BMGE05.ali.dealigned.mafft.treefile	83	0	0	0	?	0	0	37.2375	99	0	31.1722	0
V2META13866-42-Calc_Hmm10-BMGE05.ali.dealigned.prank.best.fas.treefile	67	0	0	0	?	0	0	24.1406	100	0	28.3708	0
V2META13977-42-Calc_Hmm10-BMGE05.ali.dealigned.prank.best.fas.treefile	59	0	0	0	?	0	0	44.5179	99	0	33.4141	0
V2META13997-42-Calc_Hmm10-BMGE05.ali.dealigned.muscle.treefile	58	0	0	0	?	0	0	20.3636	76	0	21.0958	0
V2META14148-42-Calc_Hmm10-BMGE05.ali.dealigned.mafft.treefile	61	0	0	0	?	0	0	40.3966	99	0	33.0772	0
V2META14223-42-Calc_Hmm10-BMGE05.ali.dealigned.muscle.treefile	78	0	0	0	?	0	0	38.0667	100	0	32.0767	0
V2META14352-42-Calc_Hmm10-BMGE05.ali.dealigned.mafft.treefile	80	0	0	0	?	0	0	33.5584	99	0	32.9038	0
V2META14380-42-Calc_Hmm10-BMGE05.ali.dealigned.mafft.treefile	68	0	0	0	?	0	0	21.6615	99	0	25.4856	0
V2META14543-42-Calc_Hmm10-BMGE05.ali.dealigned.prank.best.fas.treefile	70	0	0	0	?	0	0	35.5075	98	0	30.9744	0
V2META14559-42-Calc_Hmm10-BMGE05.ali.dealigned.mafft.treefile	71	0	0	0	?	0	0	33.8235	99	0	33.7861	0
V2META14828-42-Calc_Hmm10-BMGE05.ali.dealigned.prank.best.fas.treefile	66	0	0	0	?	0	0	37.0952	96	0	30.5249	0
V2META14898-42-Calc_Hmm10-BMGE05.ali.dealigned.muscle.treefile	64	0	0	0	?	0	0	25.9344	95	0	25.4886	0
V2META15120-42-Calc_Hmm10-BMGE05.ali.dealigned.prank.best.fas.treefile	54	0	0	0	?	0	0	22.7451	97	0	27.8031	0
V2META15136-42-Calc_Hmm10-BMGE05.ali.dealigned.prank.best.fas.treefile	54	0	0	0	?	0	0	23.6863	96	0	27.2033	0
V2META15267-42-Calc_Hmm10-BMGE05.ali.dealigned.muscle.treefile	82	0	0	0	?	0	0	30.3797	98	0	28.5424	0
V2META15296-42-Calc_Hmm10-BMGE05.ali.dealigned.prank.best.fas.treefile	70	0	0	0	?	0	0	20.5522	96	0	26.6101	0
V2META15314-42-Calc_Hmm10-BMGE05.ali.dealigned.muscle.treefile	68	0	0	0	?	0	0	20.8	99	0	25.7133	0
V2META15429-42-Calc_Hmm10-BMGE05.ali.dealigned.prank.best.fas.treefile	74	0	0	0	?	0	0	47.5211	100	0	34.4628	0
V2META15489-42-Calc_Hmm10-BMGE05.ali.dealigned.prank.best.fas.treefile	50	0	0	0	?	0	0	39.8085	100	0	33.2083	0
V2META15605-42-Calc_Hmm10-BMGE05.ali.dealigned.mafft.treefile	66	0	0	0	?	0	0	34.8095	99	0	29.5038	0
V2META15610-42-Calc_Hmm10-BMGE05.ali.dealigned.mafft.treefile	52	0	0	0	?	0	0	35.7347	100	0	28.6433	0
V2META15699-42-Calc_Hmm10-BMGE05.ali.dealigned.prank.best.fas.treefile	71	0	0	0	?	0	0	26.9706	98	0	29.1396	0
V2META15803-42-Calc_Hmm10-BMGE05.ali.dealigned.prank.best.fas.treefile	60	0	0	0	?	0	0	53.193	100	0	30.0773	0
V2META15997-42-Calc_Hmm10-BMGE05.ali.dealigned.prank.best.fas.treefile	57	0	0	0	?	0	0	22.3704	95	0	24.4618	0
V2META16316-42-Calc_Hmm10-BMGE05.ali.dealigned.muscle.treefile	51	0	0	0	?	0	0	44.1667	100	3	31.436	0
V2META16370-42-Calc_Hmm10-BMGE05.ali.dealigned.prank.best.fas.treefile	54	0	0	0	?	0	0	21.5098	90	0	21.5109	0
V2META16393-42-Calc_Hmm10-BMGE05.ali.dealigned.prank.best.fas.treefile	63	0	0	0	?	0	0	21.8	98	0	26.9127	0
V2META16449-42-Calc_Hmm10-BMGE05.ali.dealigned.prank.best.fas.treefile	61	0	0	0	?	0	0	24.5517	100	0	29.2723	0
V2META16958-42-Calc_Hmm10-BMGE05.ali.dealigned.mafft.treefile	50	0	0	0	?	0	0	31.1702	99	0	26.9502	0
V2META17166-42-Calc_Hmm10-BMGE05.ali.dealigned.mafft.treefile	60	0	0	0	?	0	0	40.6842	99	0	32.772	0
V2META17408-42-Calc_Hmm10-BMGE05.ali.dealigned.muscle.treefile	65	0	0	0	?	0	0	24.3871	98	0	26.9003	0
								0

## Sheet: S2.5 Whelan2017MCRS Clan_check 
Tree number	size	Outgroups	Porifera	Ctenophora	Placozoa	Cnidaria	Bilateria	boot_average	boot_max	boot_min	boot_stdev	# Clans recapitulated
Gene_0428.faa.muscle.treefile	46	1	1	1	?	1	1	68.093	100	14	27.2933	5
Gene_0441.faa.muscle.treefile	38	1	1	1	?	1	1	77.6857	100	8	26.8134	5
Gene_0507.faa.prank.best.fas.treefile	41	1	1	1	?	1	1	75.4474	100	24	24.7872	5
Gene_0101.faa.mafft.treefile	48	1	1	1	?	0	1	75.2222	100	10	29.1631	4
Gene_0194.faa.muscle.treefile	39	1	0	1	?	1	1	74.7222	100	13	27.7335	4
Gene_0201.faa.muscle.treefile	47	1	0	1	?	1	1	77.6364	100	10	24.3405	4
Gene_0251.faa.muscle.treefile	42	1	0	1	?	1	1	63.0256	100	2	33.5448	4
Gene_0303.faa.muscle.treefile	41	1	1	?	?	1	1	76.3947	100	22	24.8326	4
Gene_0334.faa.prank.best.fas.treefile	39	1	0	1	?	1	1	82.8611	100	21	23.2237	4
Gene_0360.faa.mafft.treefile	53	1	0	1	?	1	1	78.12	100	14	24.9557	4
Gene_0376.faa.muscle.treefile	41	1	1	?	?	1	1	54.1053	100	8	27.6242	4
Gene_0420.faa.prank.best.fas.treefile	53	1	0	1	?	1	1	71.9	100	16	26.3729	4
Gene_0422.faa.mafft.treefile	45	1	0	1	?	1	1	74.7857	100	14	27.3683	4
Gene_0557.faa.prank.best.fas.treefile	39	1	0	1	?	1	1	68.1111	100	21	27.6051	4
Gene_0563.faa.muscle.treefile	51	1	0	1	?	1	1	71.8333	100	15	24.3733	4
Gene_0587.faa.mafft.treefile	51	1	0	1	?	1	1	66.7917	100	14	27.562	4
Gene_0708.faa.prank.best.fas.treefile	39	1	0	1	?	1	1	79.0278	100	29	19.5512	4
Gene_0798.faa.muscle.treefile	45	1	1	1	?	0	1	74.3095	100	14	25.813	4
Gene_0809.faa.prank.best.fas.treefile	46	1	0	1	?	1	1	65.7209	100	10	28.5375	4
Gene_0814.faa.muscle.treefile	54	1	0	1	?	1	1	85.7843	100	39	19.9453	4
Gene_0989.faa.prank.best.fas.treefile	56	1	0	1	?	1	1	68.9434	100	9	29.2455	4
Gene_0997.faa.mafft.treefile	45	1	0	1	?	1	1	72.4762	100	22	22.6676	4
Gene_0033.faa.prank.best.fas.treefile	45	1	0	1	?	0	1	61.4286	100	2	33.5681	3
Gene_0145.faa.muscle.treefile	44	1	0	1	?	1	0	58.878	100	1	32.862	3
Gene_0169.faa.mafft.treefile	40	1	0	?	?	1	1	57.7838	100	6	28.1042	3
Gene_0174.faa.muscle.treefile	49	1	0	1	?	1	0	79.1087	100	18	25.0376	3
Gene_0252.faa.prank.best.fas.treefile	41	1	1	?	?	0	1	72.6053	100	18	28.3415	3
Gene_0260.faa.mafft.treefile	38	1	0	?	?	1	1	65.0286	100	8	29.0659	3
Gene_0281.faa.mafft.treefile	41	1	0	?	?	1	1	65.1316	100	17	26.9504	3
Gene_0320.faa.muscle.treefile	43	1	0	1	?	0	1	49.375	100	2	34.4534	3
Gene_0350.faa.muscle.treefile	43	1	0	?	?	1	1	69.15	100	14	27.78	3
Gene_0435.faa.mafft.treefile	41	1	0	1	?	1	0	44.8947	100	2	27.3754	3
Gene_0478.faa.prank.best.fas.treefile	42	1	0	?	?	1	1	59.7949	100	2	32.8877	3
Gene_0481.faa.prank.best.fas.treefile	39	1	1	?	?	0	1	72.9444	100	22	24.3139	3
Gene_0580.faa.muscle.treefile	42	1	0	1	?	1	0	65.6667	100	5	31.511	3
Gene_0596.faa.prank.best.fas.treefile	46	1	0	1	?	1	0	71.0698	100	13	27.1408	3
Gene_0701.faa.muscle.treefile	43	1	0	?	?	1	1	69.775	100	4	31.7801	3
Gene_0774.faa.mafft.treefile	44	1	0	1	?	1	0	56.3171	100	4	28.0561	3
Gene_0906.faa.prank.best.fas.treefile	48	1	0	0	?	1	1	74.7556	100	8	29.8278	3
Gene_0961.faa.mafft.treefile	38	1	1	?	?	1	0	68.1429	100	7	26.7316	3
Gene_1018.faa.muscle.treefile	51	1	0	1	?	0	1	68.9167	100	6	33.3659	3
Gene_1019.faa.muscle.treefile	43	0	0	1	?	1	1	57.875	100	6	29.864	3
Gene_0027.faa.mafft.treefile	41	1	0	?	?	1	0	65.2895	100	4	27.4666	2
Gene_0034.faa.muscle.treefile	44	1	0	1	?	0	0	53.1707	100	3	37.3062	2
Gene_0066.faa.prank.best.fas.treefile	39	1	0	?	?	0	1	69.5556	100	31	23.6343	2
Gene_0077.faa.prank.best.fas.treefile	44	1	0	?	?	1	0	65.9024	100	8	32.5702	2
Gene_0088.faa.prank.best.fas.treefile	39	1	0	?	?	1	0	66.3056	100	18	26.4037	2
Gene_0113.faa.mafft.treefile	41	1	0	?	?	0	1	59.3684	100	8	32.4179	2
Gene_0114.faa.prank.best.fas.treefile	47	0	1	0	?	0	1	49.2727	98	2	31.5576	2
Gene_0121.faa.prank.best.fas.treefile	50	0	0	1	?	1	0	62.234	100	2	31.2554	2
Gene_0153.faa.mafft.treefile	43	1	0	?	?	0	1	66.05	100	12	29.7934	2
Gene_0185.faa.prank.best.fas.treefile	41	1	0	?	?	0	1	68.6053	100	12	32.2674	2
Gene_0202.faa.prank.best.fas.treefile	38	1	0	?	?	1	0	72.7714	100	1	33.0947	2
Gene_0330.faa.prank.best.fas.treefile	41	1	0	?	?	0	1	69.1842	100	3	28.2562	2
Gene_0348.faa.muscle.treefile	55	1	0	1	?	0	0	53.0962	100	2	36.4524	2
Gene_0349.faa.mafft.treefile	53	1	0	0	?	0	1	56.88	100	1	33.5718	2
Gene_0399.faa.muscle.treefile	40	1	0	?	?	1	0	71.5135	100	18	27.3887	2
Gene_0414.faa.muscle.treefile	38	1	0	?	?	1	0	57.7429	100	7	30.3083	2
Gene_0424.faa.muscle.treefile	41	1	0	?	?	1	0	52.5789	100	0	35.1947	2
Gene_0521.faa.muscle.treefile	43	1	0	1	?	0	0	43.1	96	2	29.716	2
Gene_0545.faa.muscle.treefile	40	1	0	1	?	0	0	60.8108	100	2	35.8833	2
Gene_0575.faa.muscle.treefile	47	1	0	0	?	0	1	65.7955	100	3	31.5044	2
Gene_0610.faa.prank.best.fas.treefile	38	1	0	?	?	0	1	61.3143	99	12	27.1691	2
Gene_0658.faa.mafft.treefile	43	1	0	?	?	1	0	46.3	100	1	34.4943	2
Gene_0723.faa.prank.best.fas.treefile	40	0	0	?	?	1	1	67.7297	100	22	24.1086	2
Gene_0729.faa.prank.best.fas.treefile	41	0	0	?	?	1	1	55.2895	100	8	31.7614	2
Gene_0731.faa.muscle.treefile	39	1	0	?	?	1	0	53.75	100	3	35.6085	2
Gene_0831.faa.mafft.treefile	40	1	0	?	?	0	1	60.2432	100	7	33.0286	2
Gene_0893.faa.muscle.treefile	40	1	0	?	?	0	1	62.4324	100	3	34.6944	2
Gene_0915.faa.muscle.treefile	43	1	0	?	?	0	1	63.975	100	9	31.0874	2
Gene_0986.faa.muscle.treefile	44	1	0	?	?	1	0	50.8537	100	3	28.2027	2
Gene_0995.faa.prank.best.fas.treefile	40	1	0	?	?	0	1	39.0811	100	0	32.7995	2
Gene_1015.faa.muscle.treefile	42	0	0	0	?	1	1	68.3846	100	9	27.7078	2
Gene_1023.faa.muscle.treefile	42	1	0	?	?	1	0	65.5385	100	7	29.6863	2
Gene_1034.faa.mafft.treefile	39	1	0	0	?	1	0	61.2778	98	5	28.8219	2
Gene_0026.faa.mafft.treefile	39	1	0	?	?	0	0	53.3056	100	5	36.1508	1
Gene_0030.faa.prank.best.fas.treefile	42	1	0	0	?	0	0	52.0513	100	4	33.8965	1
Gene_0035.faa.muscle.treefile	38	0	0	0	?	0	1	37.0571	89	1	24.1506	1
Gene_0089.faa.mafft.treefile	42	1	0	?	?	0	0	52.6923	100	0	33.8065	1
Gene_0102.faa.mafft.treefile	44	0	0	1	?	0	0	48.878	100	0	37.5033	1
Gene_0134.faa.mafft.treefile	46	1	0	0	?	0	0	37.186	100	3	27.9786	1
Gene_0191.faa.mafft.treefile	51	1	0	0	?	0	0	48.375	100	1	29.5209	1
Gene_0226.faa.prank.best.fas.treefile	45	0	0	0	?	0	1	55.3095	100	1	34.2897	1
Gene_0236.faa.mafft.treefile	45	0	0	0	?	0	1	66.6429	100	9	29.2638	1
Gene_0245.faa.muscle.treefile	47	1	0	0	?	0	0	71.1136	100	7	29.6941	1
Gene_0317.faa.prank.best.fas.treefile	46	1	0	0	?	0	0	44.6279	100	7	27.7899	1
Gene_0328.faa.prank.best.fas.treefile	39	0	0	1	?	0	0	40.8889	99	1	33.062	1
Gene_0335.faa.prank.best.fas.treefile	41	1	0	?	?	0	0	56.0789	100	6	30.4219	1
Gene_0351.faa.muscle.treefile	41	1	0	?	?	0	0	46.7105	100	0	34.1235	1
Gene_0438.faa.prank.best.fas.treefile	40	?	0	1	?	0	0	59.1622	100	9	31.3675	1
Gene_0443.faa.muscle.treefile	40	0	0	?	?	1	0	40.5946	100	2	29.968	1
Gene_0445.faa.mafft.treefile	43	1	0	?	?	0	0	56.825	100	2	33.874	1
Gene_0483.faa.mafft.treefile	39	1	0	?	?	0	0	53.6389	99	2	31.1351	1
Gene_0509.faa.mafft.treefile	52	0	0	1	?	0	0	54.7755	100	3	32.2992	1
Gene_0518.faa.mafft.treefile	45	1	0	?	?	0	0	66.1905	100	8	30.7813	1
Gene_0531.faa.prank.best.fas.treefile	42	1	0	?	?	0	0	47.4615	100	0	33.7075	1
Gene_0542.faa.prank.best.fas.treefile	40	1	0	?	?	0	0	35.6486	100	0	30.3709	1
Gene_0544.faa.prank.best.fas.treefile	44	0	0	0	?	0	1	48.1707	100	1	29.3307	1
Gene_0703.faa.muscle.treefile	41	0	0	?	?	0	1	45.7105	100	3	31.5602	1
Gene_0714.faa.muscle.treefile	39	1	0	?	?	0	0	53.6111	100	4	34.0027	1
Gene_0718.faa.prank.best.fas.treefile	41	1	0	0	?	0	0	29.8684	86	0	26.0982	1
Gene_0740.faa.mafft.treefile	43	1	0	?	?	0	0	47.275	100	0	35.3277	1
Gene_0771.faa.muscle.treefile	43	0	0	?	?	0	1	58.025	100	15	29.3985	1
Gene_0842.faa.prank.best.fas.treefile	40	1	0	?	?	0	0	62.4054	100	4	28.7876	1
Gene_0846.faa.muscle.treefile	40	1	0	?	?	0	0	52.027	100	1	33.3851	1
Gene_0858.faa.mafft.treefile	40	0	0	?	?	1	0	39.7297	100	1	32.5905	1
Gene_0873.faa.prank.best.fas.treefile	46	?	0	1	?	0	0	55.0465	100	3	30.5606	1
Gene_0884.faa.muscle.treefile	42	1	0	0	?	0	0	72.5128	100	8	28.7642	1
Gene_0902.faa.mafft.treefile	48	1	0	0	?	0	0	48.9333	100	0	36.8404	1
Gene_0985.faa.prank.best.fas.treefile	50	1	0	0	?	0	0	33.3191	100	0	27.7712	1
Gene_0992.faa.prank.best.fas.treefile	41	1	0	?	?	0	0	65.0789	100	11	31.9814	1
Gene_0010.faa.muscle.treefile	44	0	0	?	?	0	0	39.7317	100	0	32.4549	0
Gene_0069.faa.mafft.treefile	39	0	0	0	?	0	0	19.9167	90	0	20.8572	0
Gene_0076.faa.mafft.treefile	41	0	0	?	?	0	0	53.5789	100	2	34.7068	0
Gene_0164.faa.muscle.treefile	38	0	0	?	?	0	0	44.2	100	2	32.0168	0
Gene_0200.faa.mafft.treefile	45	0	0	0	?	0	0	23.4524	99	0	25.305	0
Gene_0295.faa.mafft.treefile	46	0	0	0	?	0	0	38.5349	100	0	30.455	0
Gene_0337.faa.mafft.treefile	42	0	0	0	?	0	0	51.6667	100	0	34.8037	0
Gene_0406.faa.muscle.treefile	41	0	0	?	?	0	0	54.9737	100	5	29.2561	0
Gene_0471.faa.prank.best.fas.treefile	41	0	0	?	?	0	0	44.7105	100	0	33.0971	0
Gene_0511.faa.prank.best.fas.treefile	42	0	0	?	?	0	0	49	100	0	32.5206	0
Gene_0581.faa.mafft.treefile	43	0	0	?	?	0	0	53.075	100	5	34.5379	0
Gene_0784.faa.prank.best.fas.treefile	47	0	0	0	?	0	0	28.1591	99	0	26.5886	0
Gene_0843.faa.muscle.treefile	57	0	0	0	?	0	0	38	98	0	29.4819	0
Gene_0857.faa.muscle.treefile	39	0	0	?	?	0	0	55.7778	100	3	34.1346	0
Gene_0934.faa.mafft.treefile	40	0	0	?	?	0	0	46.1351	100	2	31.527	0
Gene_0980.faa.mafft.treefile	38	0	0	?	?	0	0	43.3143	100	2	35.5212	0
